# Supplementary material for: Controlling Population Evolution in the Laboratory to Evaluate Methods of Historical Inference
Source: PLoS One. 2008 Aug 13;3(8):e2960. doi: 10.1371/journal.pone.0002960 (PMC2491900; doi:10.1371/journal.pone.0002960)
Supplement: Text S1 — Data sets. Molecular data sets generated through the laboratory-controlled evolution of populations of Caenorhabditis remanei. Each text file is formatted to be read by the program it was analyzed with in this study (BayesAss+ or Bottleneck). (0.04 MB ZIP) [file pone.0002960.s001.zip]

Archive with 59 entries (52 files):
- DataSets/
- DataSets/.DS_Store
- __MACOSX/
- __MACOSX/DataSets/
- __MACOSX/DataSets/._.DS_Store
- DataSets/bottleneck/
- DataSets/bottleneck/Replicate1C+.txt
- __MACOSX/DataSets/bottleneck/
- __MACOSX/DataSets/bottleneck/._Replicate1C+.txt
- DataSets/bottleneck/Replicate1Ne3.txt
- __MACOSX/DataSets/bottleneck/._Replicate1Ne3.txt
- DataSets/bottleneck/Replicate1Ne9.txt
- __MACOSX/DataSets/bottleneck/._Replicate1Ne9.txt
- DataSets/bottleneck/Replicate2C+.txt
- __MACOSX/DataSets/bottleneck/._Replicate2C+.txt
- DataSets/bottleneck/Replicate2Ne3.txt
- __MACOSX/DataSets/bottleneck/._Replicate2Ne3.txt
- DataSets/bottleneck/Replicate2Ne9.txt
- __MACOSX/DataSets/bottleneck/._Replicate2Ne9.txt
- DataSets/bottleneck/Replicate3C+.txt
- __MACOSX/DataSets/bottleneck/._Replicate3C+.txt
- DataSets/bottleneck/Replicate3Ne3.txt
- __MACOSX/DataSets/bottleneck/._Replicate3Ne3.txt
- DataSets/bottleneck/Replicate3Ne9.txt
- __MACOSX/DataSets/bottleneck/._Replicate3Ne9.txt
- DataSets/bottleneck/Replicate4C+.txt
- __MACOSX/DataSets/bottleneck/._Replicate4C+.txt
- DataSets/bottleneck/Replicate4Ne3.txt
- __MACOSX/DataSets/bottleneck/._Replicate4Ne3.txt
- DataSets/bottleneck/Replicate4Ne9.txt
- __MACOSX/DataSets/bottleneck/._Replicate4Ne9.txt
- DataSets/bottleneck/Replicate5C+.txt
- __MACOSX/DataSets/bottleneck/._Replicate5C+.txt
- DataSets/bottleneck/Replicate5Ne3.txt
- __MACOSX/DataSets/bottleneck/._Replicate5Ne3.txt
- DataSets/bottleneck/Replicate5Ne9.txt
- __MACOSX/DataSets/bottleneck/._Replicate5Ne9.txt
- DataSets/migration/
- DataSets/migration/Exp10-500Rep1.txt
- __MACOSX/DataSets/migration/
- __MACOSX/DataSets/migration/._Exp10-500Rep1.txt
- DataSets/migration/Exp10-500Rep2Bayes.txt
- __MACOSX/DataSets/migration/._Exp10-500Rep2Bayes.txt
- DataSets/migration/Exp10-500Rep3Bayes.txt
- __MACOSX/DataSets/migration/._Exp10-500Rep3Bayes.txt
- DataSets/migration/Exp10-500Rep4Bayes.txt
- __MACOSX/DataSets/migration/._Exp10-500Rep4Bayes.txt
- DataSets/migration/Exp10-500Rep5Bayes.txt
- __MACOSX/DataSets/migration/._Exp10-500Rep5Bayes.txt
- DataSets/migration/Exp100_rep1Bayes.txt
- __MACOSX/DataSets/migration/._Exp100_rep1Bayes.txt
- DataSets/migration/Exp100_rep2Bayes.txt
- __MACOSX/DataSets/migration/._Exp100_rep2Bayes.txt
- DataSets/migration/Exp100_rep3Bayes.txt
- __MACOSX/DataSets/migration/._Exp100_rep3Bayes.txt
- DataSets/migration/Exp100_rep4Bayes.txt
- __MACOSX/DataSets/migration/._Exp100_rep4Bayes.txt
- DataSets/migration/Exp100_rep5Bayes.txt
- __MACOSX/DataSets/migration/._Exp100_rep5Bayes.txt
