# Supplementary material for: Controlling Population Evolution in the Laboratory to Evaluate Methods of Historical Inference
Source: PLoS One. 2008 Aug 13;3(8):e2960. doi: 10.1371/journal.pone.0002960 (PMC2491900; doi:10.1371/journal.pone.0002960)
Supplement: Text S1 — Data sets. Molecular data sets generated through the laboratory-controlled evolution of populations of Caenorhabditis remanei. Each text file is formatted to be read by the program it was analyzed with in this study (BayesAss+ or Bottleneck). (0.04 MB ZIP) [file pone.0002960.s001.zip › DataSets/bottleneck/Replicate1C+.txt]

Replicat1_C+
nem1 7 13 5 18 5 1 6 13
nem7 6 11 31 15 1 3 2
nem10 5 25 20 11 8 2
nem12 6 37 10 5 2 1 1
nem16 8 21 6 7 19 4 1 1 1
nem22 4 30 11 8 9
nem28 3 40 13 1
nem33 3 31 23 4
nem36 5 2 3 15 27 12
nem37 4 14 28 7 9
