# Supplementary material for: Controlling Population Evolution in the Laboratory to Evaluate Methods of Historical Inference
Source: PLoS One. 2008 Aug 13;3(8):e2960. doi: 10.1371/journal.pone.0002960 (PMC2491900; doi:10.1371/journal.pone.0002960)
Supplement: Text S1 — Data sets. Molecular data sets generated through the laboratory-controlled evolution of populations of Caenorhabditis remanei. Each text file is formatted to be read by the program it was analyzed with in this study (BayesAss+ or Bottleneck). (0.04 MB ZIP) [file pone.0002960.s001.zip › DataSets/bottleneck/Replicate1Ne3.txt]

Replicate1_Ne3
nem1 5 16 35 2 4 7 
nem7 5 4 23 23 9 1 
nem10 6 9 41 1 5 1 1
nem12 4 26 14 13 3  
nem16 5 11 10 33 1 1 
nem22 4 23 18 11 6  
nem28 3 42 12 2   
nem33 3 28 33 1   
nem36 5 7 4 14 22 15 
nem37 4 16 24 13 8
