# Supplementary material for: Controlling Population Evolution in the Laboratory to Evaluate Methods of Historical Inference
Source: PLoS One. 2008 Aug 13;3(8):e2960. doi: 10.1371/journal.pone.0002960 (PMC2491900; doi:10.1371/journal.pone.0002960)
Supplement: Text S1 — Data sets. Molecular data sets generated through the laboratory-controlled evolution of populations of Caenorhabditis remanei. Each text file is formatted to be read by the program it was analyzed with in this study (BayesAss+ or Bottleneck). (0.04 MB ZIP) [file pone.0002960.s001.zip › DataSets/bottleneck/Replicate1Ne9.txt]

Replicate1_Ne9
nem1 5 29 15 11 6 5  
nem7 6 6 25 24 3 3 2 
nem10 4 25 23 10 6   
nem12 5 37 17 2 2 2  
nem16 7 19 13 2 18 9 1 2
nem22 4 29 9 10 12   
nem28 3 31 13 4    
nem33 3 38 14 6    
nem36 6 4 4 12 33 9 1 
nem37 4 7 32 9 11
