# Supplementary material for: Controlling Population Evolution in the Laboratory to Evaluate Methods of Historical Inference
Source: PLoS One. 2008 Aug 13;3(8):e2960. doi: 10.1371/journal.pone.0002960 (PMC2491900; doi:10.1371/journal.pone.0002960)
Supplement: Text S1 — Data sets. Molecular data sets generated through the laboratory-controlled evolution of populations of Caenorhabditis remanei. Each text file is formatted to be read by the program it was analyzed with in this study (BayesAss+ or Bottleneck). (0.04 MB ZIP) [file pone.0002960.s001.zip › DataSets/bottleneck/Replicate2C+.txt]

Replicat2_C+
nem1 6 28 2 20 8 6 12 
nem7 6 21 19 29 2 6 1 
nem10 5 23 30 15 6 2  
nem12 6 34 22 5 1 2 2 
nem16 7 18 14 4 25 6 1 1
nem22 4 43 6 5 11   
nem28 2 50 12     
nem33 3 37 25 5    
nem36 5 10 12 9 23 13  
nem37 4 16 35 9 9
