# Supplementary material for: Controlling Population Evolution in the Laboratory to Evaluate Methods of Historical Inference
Source: PLoS One. 2008 Aug 13;3(8):e2960. doi: 10.1371/journal.pone.0002960 (PMC2491900; doi:10.1371/journal.pone.0002960)
Supplement: Text S1 — Data sets. Molecular data sets generated through the laboratory-controlled evolution of populations of Caenorhabditis remanei. Each text file is formatted to be read by the program it was analyzed with in this study (BayesAss+ or Bottleneck). (0.04 MB ZIP) [file pone.0002960.s001.zip › DataSets/bottleneck/Replicate2Ne3.txt]

Replicate2_Ne3
nem1 7 26 13 12 8 2 3 1
nem7 7 18 22 21 2 2 1 1
nem10 5 25 29 4 2 1  
nem12 5 20 22 6 1 9  
nem16 6 7 14 28 8 1 5 
nem22 4 21 17 17 7   
nem28 2 34 16     
nem33 3 29 26 7    
nem36 5 11 22 26 2 1  
nem37 4 10 35 13 4
