# Supplementary material for: Controlling Population Evolution in the Laboratory to Evaluate Methods of Historical Inference
Source: PLoS One. 2008 Aug 13;3(8):e2960. doi: 10.1371/journal.pone.0002960 (PMC2491900; doi:10.1371/journal.pone.0002960)
Supplement: Text S1 — Data sets. Molecular data sets generated through the laboratory-controlled evolution of populations of Caenorhabditis remanei. Each text file is formatted to be read by the program it was analyzed with in this study (BayesAss+ or Bottleneck). (0.04 MB ZIP) [file pone.0002960.s001.zip › DataSets/bottleneck/Replicate2Ne9.txt]

Replicate2_Ne9
nem1 9 16 4 11 4 19 10 2 1 1
nem7 7 12 26 18 3 3 1 1  
nem10 5 15 27 14 5 3    
nem12 4 41 12 6 1     
nem16 6 21 11 6 17 5 1   
nem22 4 24 10 12 14     
nem28 3 40 8 2      
nem33 3 37 19 4      
nem36 5 4 8 15 31 3    
nem37 5 19 31 5 6 1
