# Supplementary material for: Controlling Population Evolution in the Laboratory to Evaluate Methods of Historical Inference
Source: PLoS One. 2008 Aug 13;3(8):e2960. doi: 10.1371/journal.pone.0002960 (PMC2491900; doi:10.1371/journal.pone.0002960)
Supplement: Text S1 — Data sets. Molecular data sets generated through the laboratory-controlled evolution of populations of Caenorhabditis remanei. Each text file is formatted to be read by the program it was analyzed with in this study (BayesAss+ or Bottleneck). (0.04 MB ZIP) [file pone.0002960.s001.zip › DataSets/bottleneck/Replicate3C+.txt]

Replicat3_C+
nem1 7 31 14 8 13 3 2 1
nem7 7 10 17 31 3 17 3 1
nem10 4 20 33 6 8   
nem12 5 24 27 1 8 5  
nem16 7 20 22 9 2 11 4 3
nem22 4 44 7 8 6   
nem28 4 40 12 5 1   
nem33 3 48 13 5    
nem36 4 17 16 12 21   
nem37 4 9 45 9 4
