# Supplementary material for: Controlling Population Evolution in the Laboratory to Evaluate Methods of Historical Inference
Source: PLoS One. 2008 Aug 13;3(8):e2960. doi: 10.1371/journal.pone.0002960 (PMC2491900; doi:10.1371/journal.pone.0002960)
Supplement: Text S1 — Data sets. Molecular data sets generated through the laboratory-controlled evolution of populations of Caenorhabditis remanei. Each text file is formatted to be read by the program it was analyzed with in this study (BayesAss+ or Bottleneck). (0.04 MB ZIP) [file pone.0002960.s001.zip › DataSets/bottleneck/Replicate3Ne3.txt]

Replicate3_Ne3
nem1 8 34 14 8 3 3 2 4 1
nem7 7 5 20 26 3 19 2 1 
nem10 4 24 30 12 5    
nem12 3 36 23 7     
nem16 4 34 21 8 6    
nem22 3 37 23 4     
nem28 4 43 3 10 2    
nem33 2 57 9      
nem36 4 16 22 20 10    
nem37 4 4 38 13 15
