# Supplementary material for: Controlling Population Evolution in the Laboratory to Evaluate Methods of Historical Inference
Source: PLoS One. 2008 Aug 13;3(8):e2960. doi: 10.1371/journal.pone.0002960 (PMC2491900; doi:10.1371/journal.pone.0002960)
Supplement: Text S1 — Data sets. Molecular data sets generated through the laboratory-controlled evolution of populations of Caenorhabditis remanei. Each text file is formatted to be read by the program it was analyzed with in this study (BayesAss+ or Bottleneck). (0.04 MB ZIP) [file pone.0002960.s001.zip › DataSets/bottleneck/Replicate3Ne9.txt]

Replicate3_Ne9
nem1 7 23 20 2 8 6 1 4 
nem7 8 8 17 25 3 17 5 2 1
nem10 4 23 30 2 11    
nem12 4 36 18 5 5    
nem16 7 21 13 2 15 9 1 3 
nem22 4 42 14 3 6    
nem28 3 43 15 4     
nem33 3 40 19 5     
nem36 4 26 20 11 9    
nem37 4 12 39 5 9
