# Supplementary material for: Controlling Population Evolution in the Laboratory to Evaluate Methods of Historical Inference
Source: PLoS One. 2008 Aug 13;3(8):e2960. doi: 10.1371/journal.pone.0002960 (PMC2491900; doi:10.1371/journal.pone.0002960)
Supplement: Text S1 — Data sets. Molecular data sets generated through the laboratory-controlled evolution of populations of Caenorhabditis remanei. Each text file is formatted to be read by the program it was analyzed with in this study (BayesAss+ or Bottleneck). (0.04 MB ZIP) [file pone.0002960.s001.zip › DataSets/bottleneck/Replicate4C+.txt]

Replicate4_C+ 
nem1 7 26 20 2 13 2 4 1   
nem7 10 14 24 20 1 7 1 3 1 1 1
nem10 5 33 24 3 7 1     
nem12 4 31 22 9 3      
nem16 7 18 15 3 3 17 6 2   
nem22 4 39 7 13 6      
nem28 5 44 14 1 2 1     
nem33 3 45 8 11       
nem36 4 4 18 27 14      
nem37 5 10 40 4 9 1 
