# Supplementary material for: Controlling Population Evolution in the Laboratory to Evaluate Methods of Historical Inference
Source: PLoS One. 2008 Aug 13;3(8):e2960. doi: 10.1371/journal.pone.0002960 (PMC2491900; doi:10.1371/journal.pone.0002960)
Supplement: Text S1 — Data sets. Molecular data sets generated through the laboratory-controlled evolution of populations of Caenorhabditis remanei. Each text file is formatted to be read by the program it was analyzed with in this study (BayesAss+ or Bottleneck). (0.04 MB ZIP) [file pone.0002960.s001.zip › DataSets/bottleneck/Replicate4Ne3.txt]

Replicate4_Ne3
nem1 6 28 12 13 14 1 6 
nem7 7 7 17 33 1 11 1 1
nem10 4 35 21 9 2   
nem12 3 32 24 7    
nem16 5 18 15 2 18 14  
nem22 4 24 4 28 9   
nem28 4 47 2 4 1   
nem33 3 38 14 12    
nem36 4 15 23 12 16   
nem37 4 13 30 1 22
