# Supplementary material for: Controlling Population Evolution in the Laboratory to Evaluate Methods of Historical Inference
Source: PLoS One. 2008 Aug 13;3(8):e2960. doi: 10.1371/journal.pone.0002960 (PMC2491900; doi:10.1371/journal.pone.0002960)
Supplement: Text S1 — Data sets. Molecular data sets generated through the laboratory-controlled evolution of populations of Caenorhabditis remanei. Each text file is formatted to be read by the program it was analyzed with in this study (BayesAss+ or Bottleneck). (0.04 MB ZIP) [file pone.0002960.s001.zip › DataSets/bottleneck/Replicate4Ne9.txt]

Replicate4_Ne9
nem1 5 31 12 3 14 2  
nem7 6 3 27 22 11 4 1 
nem10 4 27 21 1 14   
nem12 4 35 13 8 2   
nem16 7 26 9 4 2 15 8 1
nem22 4 50 3 2 7   
nem28 5 35 12 3 2 1  
nem33 3 54 6 2    
nem36 4 6 24 16 17   
nem37 4 14 32 12 5
