# Supplementary material for: Controlling Population Evolution in the Laboratory to Evaluate Methods of Historical Inference
Source: PLoS One. 2008 Aug 13;3(8):e2960. doi: 10.1371/journal.pone.0002960 (PMC2491900; doi:10.1371/journal.pone.0002960)
Supplement: Text S1 — Data sets. Molecular data sets generated through the laboratory-controlled evolution of populations of Caenorhabditis remanei. Each text file is formatted to be read by the program it was analyzed with in this study (BayesAss+ or Bottleneck). (0.04 MB ZIP) [file pone.0002960.s001.zip › DataSets/bottleneck/Replicate5C+.txt]

Replicat5_Control
nem1 7 22 13 14 6 2 5 3
nem7 6 34 16 12 3 1 1 
nem10 5 27 27 6 3 1  
nem12 3 44 14 6    
nem16 5 35 13 5 7 4  
nem22 4 37 6 15 6   
nem28 4 44 7 2 1   
nem33 3 49 12 3    
nem36 5 17 16 11 13 7  
nem37 4 11 40 6 7   
