# Supplementary material for: Controlling Population Evolution in the Laboratory to Evaluate Methods of Historical Inference
Source: PLoS One. 2008 Aug 13;3(8):e2960. doi: 10.1371/journal.pone.0002960 (PMC2491900; doi:10.1371/journal.pone.0002960)
Supplement: Text S1 — Data sets. Molecular data sets generated through the laboratory-controlled evolution of populations of Caenorhabditis remanei. Each text file is formatted to be read by the program it was analyzed with in this study (BayesAss+ or Bottleneck). (0.04 MB ZIP) [file pone.0002960.s001.zip › DataSets/bottleneck/Replicate5Ne3.txt]

Replicate5_Ne3
nem1 7 22 1 13 7 3 12 1
nem7 7 12 23 16 3 2 1 1
nem10 3 20 21 16    
nem12 4 18 17 17 2   
nem16 6 8 12 3 26 8 2 
nem22 3 27 7 22    
nem28 3 32 5 1    
nem33 3 24 24 6    
nem36 6 9 12 13 16 2 1 
nem37 4 9 31 6 4
