# Supplementary material for: Controlling Population Evolution in the Laboratory to Evaluate Methods of Historical Inference
Source: PLoS One. 2008 Aug 13;3(8):e2960. doi: 10.1371/journal.pone.0002960 (PMC2491900; doi:10.1371/journal.pone.0002960)
Supplement: Text S1 — Data sets. Molecular data sets generated through the laboratory-controlled evolution of populations of Caenorhabditis remanei. Each text file is formatted to be read by the program it was analyzed with in this study (BayesAss+ or Bottleneck). (0.04 MB ZIP) [file pone.0002960.s001.zip › DataSets/bottleneck/Replicate5Ne9.txt]

Replicate5_Ne9 
nem1 8 19 11 17 5 1 6 14 1
nem7 6 34 14 16 2 3 1  
nem10 5 24 32 9 5 1   
nem12 6 37 11 2 12 4 1  
nem16 8 14 8 2 26 10 6 3 1
nem22 4 29 14 18 7    
nem28 3 45 11 4     
nem33 3 36 23 7     
nem36 5 8 10 8 29 13   
nem37 4 11 29 10 21
