# Supplementary material for: Controlling Population Evolution in the Laboratory to Evaluate Methods of Historical Inference
Source: PLoS One. 2008 Aug 13;3(8):e2960. doi: 10.1371/journal.pone.0002960 (PMC2491900; doi:10.1371/journal.pone.0002960)
Supplement: Text S1 — Data sets. Molecular data sets generated through the laboratory-controlled evolution of populations of Caenorhabditis remanei. Each text file is formatted to be read by the program it was analyzed with in this study (BayesAss+ or Bottleneck). (0.04 MB ZIP) [file pone.0002960.s001.zip › DataSets/migration/Exp10-500Rep2Bayes.txt]

%Immanc file generated by Formatomatic v0.4- check output
EM464(10)-rep2-10_B08 population10 locus0 277 277
EM464(10)-rep2-11_C08 population10 locus0 277 277
EM464(10)-rep2-12_D08 population10 locus0 277 280
EM464(10)-rep2-13_E08 population10 locus0 277 277
EM464(10)-rep2-14_F08 population10 locus0 277 277
EM464(10)-rep2-15_G08 population10 locus0 277 277
EM464(10)-rep2-16_H08 population10 locus0 277 277
EM464(10)-rep2-17_A09 population10 locus0 277 277
EM464(10)-rep2-18_B09 population10 locus0 277 277
EM464(10)-rep2-20_D09 population10 locus0 277 277
EM464(10)-rep2-21_E09 population10 locus0 277 277
EM464(10)-rep2-22_F09 population10 locus0 277 277
EM464(10)-rep2-23_G09 population10 locus0 277 277
EM464(10)-rep2-24_H09 population10 locus0 277 277
EM464(10)-rep2-2_B07 population10 locus0 277 277
EM464(10)-rep2-3_C07 population10 locus0 277 277
EM464(10)-rep2-4_D07 population10 locus0 277 277
EM464(10)-rep2-5_E07 population10 locus0 277 277
EM464(10)-rep2-6_F07 population10 locus0 277 280
EM464(10)-rep2-7_G07 population10 locus0 277 277
EM464(10)-rep2-9_A08 population10 locus0 277 277
SB146(10-500)-rep2-10_B11 population10_500 locus0 211 211
SB146(10-500)-rep2-11_C11 population10_500 locus0 211 211
SB146(10-500)-rep2-12_D11 population10_500 locus0 211 211
SB146(10-500)-rep2-13_E11 population10_500 locus0 211 211
SB146(10-500)-rep2-14_F11 population10_500 locus0 211 211
SB146(10-500)-rep2-15_G11 population10_500 locus0 203 203
SB146(10-500)-rep2-16_H11 population10_500 locus0 200 211
SB146(10-500)-rep2-19_C12 population10_500 locus0 203 203
SB146(10-500)-rep2-1_A10 population10_500 locus0 208 211
SB146(10-500)-rep2-20_D12 population10_500 locus0 200 211
SB146(10-500)-rep2-21_E12 population10_500 locus0 203 203
SB146(10-500)-rep2-22_F12 population10_500 locus0 208 211
SB146(10-500)-rep2-2_B10 population10_500 locus0 211 211
SB146(10-500)-rep2-3_C10 population10_500 locus0 211 211
SB146(10-500)-rep2-4_D10 population10_500 locus0 211 211
SB146(10-500)-rep2-5_E10 population10_500 locus0 0 0
SB146(10-500)-rep2-6_F10 population10_500 locus0 208 208
SB146(10-500)-rep2-7_G10 population10_500 locus0 208 211
SB146(10-500)-rep2-8_H10 population10_500 locus0 208 227
PB206(500)-rep2-10_B02 population500 locus0 211 211
PB206(500)-rep2-12_D02 population500 locus0 208 208
PB206(500)-rep2-13_E02 population500 locus0 208 211
PB206(500)-rep2-14_F02 population500 locus0 211 211
PB206(500)-rep2-15_G02 population500 locus0 211 211
PB206(500)-rep2-16_H02 population500 locus0 208 208
PB206(500)-rep2-17_A03 population500 locus0 200 211
PB206(500)-rep2-18_B03 population500 locus0 200 208
PB206(500)-rep2-19_C03 population500 locus0 211 211
PB206(500)-rep2-21_E03 population500 locus0 211 211
PB206(500)-rep2-22_F03 population500 locus0 203 211
PB206(500)-rep2-24_H03 population500 locus0 208 211
PB206(500)-rep2-3_C01 population500 locus0 203 211
PB206(500)-rep2-4_D01 population500 locus0 200 211
PB206(500)-rep2-5_E01 population500 locus0 203 208
PB206(500)-rep2-6_F01 population500 locus0 0 0
PB206(500)-rep2-7_G01 population500 locus0 200 211
PB206(500)-rep2-8_H01 population500 locus0 211 227
PB206(500)-rep2-9_A02 population500 locus0 203 208
EM464(10)-rep2-10_B08 population10 locus1 200 200
EM464(10)-rep2-11_C08 population10 locus1 200 200
EM464(10)-rep2-12_D08 population10 locus1 200 200
EM464(10)-rep2-13_E08 population10 locus1 200 200
EM464(10)-rep2-14_F08 population10 locus1 200 200
EM464(10)-rep2-15_G08 population10 locus1 200 200
EM464(10)-rep2-16_H08 population10 locus1 200 200
EM464(10)-rep2-17_A09 population10 locus1 200 200
EM464(10)-rep2-18_B09 population10 locus1 200 200
EM464(10)-rep2-20_D09 population10 locus1 200 200
EM464(10)-rep2-21_E09 population10 locus1 200 200
EM464(10)-rep2-22_F09 population10 locus1 200 200
EM464(10)-rep2-23_G09 population10 locus1 200 200
EM464(10)-rep2-24_H09 population10 locus1 200 200
EM464(10)-rep2-2_B07 population10 locus1 200 200
EM464(10)-rep2-3_C07 population10 locus1 200 200
EM464(10)-rep2-4_D07 population10 locus1 200 200
EM464(10)-rep2-5_E07 population10 locus1 200 200
EM464(10)-rep2-6_F07 population10 locus1 200 200
EM464(10)-rep2-7_G07 population10 locus1 200 200
EM464(10)-rep2-9_A08 population10 locus1 200 200
SB146(10-500)-rep2-10_B11 population10_500 locus1 214 214
SB146(10-500)-rep2-11_C11 population10_500 locus1 222 231
SB146(10-500)-rep2-12_D11 population10_500 locus1 214 214
SB146(10-500)-rep2-13_E11 population10_500 locus1 214 214
SB146(10-500)-rep2-14_F11 population10_500 locus1 214 222
SB146(10-500)-rep2-15_G11 population10_500 locus1 214 231
SB146(10-500)-rep2-16_H11 population10_500 locus1 231 231
SB146(10-500)-rep2-19_C12 population10_500 locus1 214 231
SB146(10-500)-rep2-1_A10 population10_500 locus1 222 222
SB146(10-500)-rep2-20_D12 population10_500 locus1 214 222
SB146(10-500)-rep2-21_E12 population10_500 locus1 214 222
SB146(10-500)-rep2-22_F12 population10_500 locus1 231 231
SB146(10-500)-rep2-2_B10 population10_500 locus1 214 214
SB146(10-500)-rep2-3_C10 population10_500 locus1 214 222
SB146(10-500)-rep2-4_D10 population10_500 locus1 214 214
SB146(10-500)-rep2-5_E10 population10_500 locus1 211 214
SB146(10-500)-rep2-6_F10 population10_500 locus1 231 231
SB146(10-500)-rep2-7_G10 population10_500 locus1 214 214
SB146(10-500)-rep2-8_H10 population10_500 locus1 214 214
PB206(500)-rep2-10_B02 population500 locus1 222 222
PB206(500)-rep2-12_D02 population500 locus1 214 222
PB206(500)-rep2-13_E02 population500 locus1 222 222
PB206(500)-rep2-14_F02 population500 locus1 222 222
PB206(500)-rep2-15_G02 population500 locus1 214 214
PB206(500)-rep2-16_H02 population500 locus1 0 0
PB206(500)-rep2-17_A03 population500 locus1 214 222
PB206(500)-rep2-18_B03 population500 locus1 231 231
PB206(500)-rep2-19_C03 population500 locus1 214 222
PB206(500)-rep2-21_E03 population500 locus1 214 214
PB206(500)-rep2-22_F03 population500 locus1 214 231
PB206(500)-rep2-24_H03 population500 locus1 222 222
PB206(500)-rep2-3_C01 population500 locus1 211 231
PB206(500)-rep2-4_D01 population500 locus1 214 222
PB206(500)-rep2-5_E01 population500 locus1 214 231
PB206(500)-rep2-6_F01 population500 locus1 0 0
PB206(500)-rep2-7_G01 population500 locus1 222 231
PB206(500)-rep2-8_H01 population500 locus1 214 214
PB206(500)-rep2-9_A02 population500 locus1 214 222
EM464(10)-rep2-10_B08 population10 locus2 0 0
EM464(10)-rep2-11_C08 population10 locus2 266 266
EM464(10)-rep2-12_D08 population10 locus2 0 0
EM464(10)-rep2-13_E08 population10 locus2 0 0
EM464(10)-rep2-14_F08 population10 locus2 266 266
EM464(10)-rep2-15_G08 population10 locus2 266 266
EM464(10)-rep2-16_H08 population10 locus2 266 266
EM464(10)-rep2-17_A09 population10 locus2 266 266
EM464(10)-rep2-18_B09 population10 locus2 266 266
EM464(10)-rep2-20_D09 population10 locus2 266 266
EM464(10)-rep2-21_E09 population10 locus2 266 266
EM464(10)-rep2-22_F09 population10 locus2 266 266
EM464(10)-rep2-23_G09 population10 locus2 266 266
EM464(10)-rep2-24_H09 population10 locus2 266 266
EM464(10)-rep2-2_B07 population10 locus2 266 266
EM464(10)-rep2-3_C07 population10 locus2 266 266
EM464(10)-rep2-4_D07 population10 locus2 266 266
EM464(10)-rep2-5_E07 population10 locus2 266 266
EM464(10)-rep2-6_F07 population10 locus2 266 266
EM464(10)-rep2-7_G07 population10 locus2 266 266
EM464(10)-rep2-9_A08 population10 locus2 0 0
SB146(10-500)-rep2-10_B11 population10_500 locus2 260 264
SB146(10-500)-rep2-11_C11 population10_500 locus2 260 260
SB146(10-500)-rep2-12_D11 population10_500 locus2 264 264
SB146(10-500)-rep2-13_E11 population10_500 locus2 264 264
SB146(10-500)-rep2-14_F11 population10_500 locus2 264 264
SB146(10-500)-rep2-15_G11 population10_500 locus2 260 264
SB146(10-500)-rep2-16_H11 population10_500 locus2 260 266
SB146(10-500)-rep2-19_C12 population10_500 locus2 260 260
SB146(10-500)-rep2-1_A10 population10_500 locus2 260 260
SB146(10-500)-rep2-20_D12 population10_500 locus2 260 260
SB146(10-500)-rep2-21_E12 population10_500 locus2 260 264
SB146(10-500)-rep2-22_F12 population10_500 locus2 260 264
SB146(10-500)-rep2-2_B10 population10_500 locus2 260 260
SB146(10-500)-rep2-3_C10 population10_500 locus2 260 268
SB146(10-500)-rep2-4_D10 population10_500 locus2 264 264
SB146(10-500)-rep2-5_E10 population10_500 locus2 260 260
SB146(10-500)-rep2-6_F10 population10_500 locus2 260 260
SB146(10-500)-rep2-7_G10 population10_500 locus2 258 266
SB146(10-500)-rep2-8_H10 population10_500 locus2 264 266
PB206(500)-rep2-10_B02 population500 locus2 260 260
PB206(500)-rep2-12_D02 population500 locus2 258 260
PB206(500)-rep2-13_E02 population500 locus2 260 260
PB206(500)-rep2-14_F02 population500 locus2 260 264
PB206(500)-rep2-15_G02 population500 locus2 258 260
PB206(500)-rep2-16_H02 population500 locus2 260 266
PB206(500)-rep2-17_A03 population500 locus2 0 0
PB206(500)-rep2-18_B03 population500 locus2 258 260
PB206(500)-rep2-19_C03 population500 locus2 0 0
PB206(500)-rep2-21_E03 population500 locus2 258 268
PB206(500)-rep2-22_F03 population500 locus2 260 268
PB206(500)-rep2-24_H03 population500 locus2 258 260
PB206(500)-rep2-3_C01 population500 locus2 0 0
PB206(500)-rep2-4_D01 population500 locus2 0 0
PB206(500)-rep2-5_E01 population500 locus2 260 260
PB206(500)-rep2-6_F01 population500 locus2 0 0
PB206(500)-rep2-7_G01 population500 locus2 260 260
PB206(500)-rep2-8_H01 population500 locus2 264 266
PB206(500)-rep2-9_A02 population500 locus2 0 0
EM464(10)-rep2-10_B08 population10 locus3 325 325
EM464(10)-rep2-11_C08 population10 locus3 325 325
EM464(10)-rep2-12_D08 population10 locus3 325 325
EM464(10)-rep2-13_E08 population10 locus3 325 325
EM464(10)-rep2-14_F08 population10 locus3 325 325
EM464(10)-rep2-15_G08 population10 locus3 325 325
EM464(10)-rep2-16_H08 population10 locus3 325 325
EM464(10)-rep2-17_A09 population10 locus3 325 325
EM464(10)-rep2-18_B09 population10 locus3 325 325
EM464(10)-rep2-20_D09 population10 locus3 325 325
EM464(10)-rep2-21_E09 population10 locus3 325 325
EM464(10)-rep2-22_F09 population10 locus3 325 325
EM464(10)-rep2-23_G09 population10 locus3 325 325
EM464(10)-rep2-24_H09 population10 locus3 325 325
EM464(10)-rep2-2_B07 population10 locus3 325 325
EM464(10)-rep2-3_C07 population10 locus3 325 325
EM464(10)-rep2-4_D07 population10 locus3 325 325
EM464(10)-rep2-5_E07 population10 locus3 325 325
EM464(10)-rep2-6_F07 population10 locus3 325 325
EM464(10)-rep2-7_G07 population10 locus3 325 325
EM464(10)-rep2-9_A08 population10 locus3 325 325
SB146(10-500)-rep2-10_B11 population10_500 locus3 319 321
SB146(10-500)-rep2-11_C11 population10_500 locus3 319 328
SB146(10-500)-rep2-12_D11 population10_500 locus3 321 328
SB146(10-500)-rep2-13_E11 population10_500 locus3 300 328
SB146(10-500)-rep2-14_F11 population10_500 locus3 321 328
SB146(10-500)-rep2-15_G11 population10_500 locus3 319 321
SB146(10-500)-rep2-16_H11 population10_500 locus3 319 325
SB146(10-500)-rep2-19_C12 population10_500 locus3 300 319
SB146(10-500)-rep2-1_A10 population10_500 locus3 319 319
SB146(10-500)-rep2-20_D12 population10_500 locus3 319 319
SB146(10-500)-rep2-21_E12 population10_500 locus3 319 321
SB146(10-500)-rep2-22_F12 population10_500 locus3 319 321
SB146(10-500)-rep2-2_B10 population10_500 locus3 319 328
SB146(10-500)-rep2-3_C10 population10_500 locus3 319 331
SB146(10-500)-rep2-4_D10 population10_500 locus3 321 328
SB146(10-500)-rep2-5_E10 population10_500 locus3 300 319
SB146(10-500)-rep2-6_F10 population10_500 locus3 319 319
SB146(10-500)-rep2-7_G10 population10_500 locus3 300 317
SB146(10-500)-rep2-8_H10 population10_500 locus3 321 328
PB206(500)-rep2-10_B02 population500 locus3 319 328
PB206(500)-rep2-12_D02 population500 locus3 317 319
PB206(500)-rep2-13_E02 population500 locus3 319 328
PB206(500)-rep2-14_F02 population500 locus3 319 321
PB206(500)-rep2-15_G02 population500 locus3 317 319
PB206(500)-rep2-16_H02 population500 locus3 319 325
PB206(500)-rep2-17_A03 population500 locus3 319 328
PB206(500)-rep2-18_B03 population500 locus3 317 319
PB206(500)-rep2-19_C03 population500 locus3 319 328
PB206(500)-rep2-21_E03 population500 locus3 317 331
PB206(500)-rep2-22_F03 population500 locus3 0 0
PB206(500)-rep2-24_H03 population500 locus3 317 319
PB206(500)-rep2-3_C01 population500 locus3 319 321
PB206(500)-rep2-4_D01 population500 locus3 319 328
PB206(500)-rep2-5_E01 population500 locus3 319 328
PB206(500)-rep2-6_F01 population500 locus3 319 331
PB206(500)-rep2-7_G01 population500 locus3 319 319
PB206(500)-rep2-8_H01 population500 locus3 321 328
PB206(500)-rep2-9_A02 population500 locus3 319 328
EM464(10)-rep2-10_B08 population10 locus4 377 377
EM464(10)-rep2-11_C08 population10 locus4 377 377
EM464(10)-rep2-12_D08 population10 locus4 377 377
EM464(10)-rep2-13_E08 population10 locus4 377 377
EM464(10)-rep2-14_F08 population10 locus4 377 377
EM464(10)-rep2-15_G08 population10 locus4 377 377
EM464(10)-rep2-16_H08 population10 locus4 377 377
EM464(10)-rep2-17_A09 population10 locus4 377 377
EM464(10)-rep2-18_B09 population10 locus4 377 377
EM464(10)-rep2-20_D09 population10 locus4 377 377
EM464(10)-rep2-21_E09 population10 locus4 377 377
EM464(10)-rep2-22_F09 population10 locus4 377 377
EM464(10)-rep2-23_G09 population10 locus4 377 377
EM464(10)-rep2-24_H09 population10 locus4 377 377
EM464(10)-rep2-2_B07 population10 locus4 377 377
EM464(10)-rep2-3_C07 population10 locus4 377 377
EM464(10)-rep2-4_D07 population10 locus4 377 377
EM464(10)-rep2-5_E07 population10 locus4 377 377
EM464(10)-rep2-6_F07 population10 locus4 377 377
EM464(10)-rep2-7_G07 population10 locus4 377 377
EM464(10)-rep2-9_A08 population10 locus4 377 377
SB146(10-500)-rep2-10_B11 population10_500 locus4 365 392
SB146(10-500)-rep2-11_C11 population10_500 locus4 392 392
SB146(10-500)-rep2-12_D11 population10_500 locus4 365 392
SB146(10-500)-rep2-13_E11 population10_500 locus4 365 392
SB146(10-500)-rep2-14_F11 population10_500 locus4 365 377
SB146(10-500)-rep2-15_G11 population10_500 locus4 0 0
SB146(10-500)-rep2-16_H11 population10_500 locus4 376 392
SB146(10-500)-rep2-19_C12 population10_500 locus4 365 392
SB146(10-500)-rep2-1_A10 population10_500 locus4 377 392
SB146(10-500)-rep2-20_D12 population10_500 locus4 392 392
SB146(10-500)-rep2-21_E12 population10_500 locus4 365 377
SB146(10-500)-rep2-22_F12 population10_500 locus4 365 392
SB146(10-500)-rep2-2_B10 population10_500 locus4 392 392
SB146(10-500)-rep2-3_C10 population10_500 locus4 377 392
SB146(10-500)-rep2-4_D10 population10_500 locus4 365 377
SB146(10-500)-rep2-5_E10 population10_500 locus4 365 365
SB146(10-500)-rep2-6_F10 population10_500 locus4 376 376
SB146(10-500)-rep2-7_G10 population10_500 locus4 365 392
SB146(10-500)-rep2-8_H10 population10_500 locus4 365 392
PB206(500)-rep2-10_B02 population500 locus4 392 392
PB206(500)-rep2-12_D02 population500 locus4 377 392
PB206(500)-rep2-13_E02 population500 locus4 377 392
PB206(500)-rep2-14_F02 population500 locus4 376 392
PB206(500)-rep2-15_G02 population500 locus4 392 392
PB206(500)-rep2-16_H02 population500 locus4 376 392
PB206(500)-rep2-17_A03 population500 locus4 0 0
PB206(500)-rep2-18_B03 population500 locus4 376 392
PB206(500)-rep2-19_C03 population500 locus4 377 377
PB206(500)-rep2-21_E03 population500 locus4 376 392
PB206(500)-rep2-22_F03 population500 locus4 365 392
PB206(500)-rep2-24_H03 population500 locus4 392 392
PB206(500)-rep2-3_C01 population500 locus4 365 376
PB206(500)-rep2-4_D01 population500 locus4 392 392
PB206(500)-rep2-5_E01 population500 locus4 365 377
PB206(500)-rep2-6_F01 population500 locus4 377 392
PB206(500)-rep2-7_G01 population500 locus4 376 392
PB206(500)-rep2-8_H01 population500 locus4 365 365
PB206(500)-rep2-9_A02 population500 locus4 365 392
EM464(10)-rep2-10_B08 population10 locus5 201 201
EM464(10)-rep2-11_C08 population10 locus5 201 201
EM464(10)-rep2-12_D08 population10 locus5 201 201
EM464(10)-rep2-13_E08 population10 locus5 201 201
EM464(10)-rep2-14_F08 population10 locus5 199 201
EM464(10)-rep2-15_G08 population10 locus5 201 201
EM464(10)-rep2-16_H08 population10 locus5 201 201
EM464(10)-rep2-17_A09 population10 locus5 201 201
EM464(10)-rep2-18_B09 population10 locus5 201 201
EM464(10)-rep2-20_D09 population10 locus5 201 201
EM464(10)-rep2-21_E09 population10 locus5 201 201
EM464(10)-rep2-22_F09 population10 locus5 201 201
EM464(10)-rep2-23_G09 population10 locus5 201 201
EM464(10)-rep2-24_H09 population10 locus5 201 201
EM464(10)-rep2-2_B07 population10 locus5 201 201
EM464(10)-rep2-3_C07 population10 locus5 201 201
EM464(10)-rep2-4_D07 population10 locus5 201 201
EM464(10)-rep2-5_E07 population10 locus5 201 201
EM464(10)-rep2-6_F07 population10 locus5 201 201
EM464(10)-rep2-7_G07 population10 locus5 201 201
EM464(10)-rep2-9_A08 population10 locus5 201 201
SB146(10-500)-rep2-10_B11 population10_500 locus5 203 203
SB146(10-500)-rep2-11_C11 population10_500 locus5 203 203
SB146(10-500)-rep2-12_D11 population10_500 locus5 203 203
SB146(10-500)-rep2-13_E11 population10_500 locus5 196 201
SB146(10-500)-rep2-14_F11 population10_500 locus5 201 203
SB146(10-500)-rep2-15_G11 population10_500 locus5 197 197
SB146(10-500)-rep2-16_H11 population10_500 locus5 203 203
SB146(10-500)-rep2-19_C12 population10_500 locus5 203 203
SB146(10-500)-rep2-1_A10 population10_500 locus5 196 196
SB146(10-500)-rep2-20_D12 population10_500 locus5 203 203
SB146(10-500)-rep2-21_E12 population10_500 locus5 203 203
SB146(10-500)-rep2-22_F12 population10_500 locus5 197 197
SB146(10-500)-rep2-2_B10 population10_500 locus5 201 201
SB146(10-500)-rep2-3_C10 population10_500 locus5 196 203
SB146(10-500)-rep2-4_D10 population10_500 locus5 197 197
SB146(10-500)-rep2-5_E10 population10_500 locus5 196 203
SB146(10-500)-rep2-6_F10 population10_500 locus5 196 196
SB146(10-500)-rep2-7_G10 population10_500 locus5 201 201
SB146(10-500)-rep2-8_H10 population10_500 locus5 196 196
PB206(500)-rep2-10_B02 population500 locus5 203 203
PB206(500)-rep2-12_D02 population500 locus5 196 203
PB206(500)-rep2-13_E02 population500 locus5 196 203
PB206(500)-rep2-14_F02 population500 locus5 201 203
PB206(500)-rep2-15_G02 population500 locus5 203 203
PB206(500)-rep2-16_H02 population500 locus5 197 197
PB206(500)-rep2-17_A03 population500 locus5 197 203
PB206(500)-rep2-18_B03 population500 locus5 203 203
PB206(500)-rep2-19_C03 population500 locus5 196 203
PB206(500)-rep2-21_E03 population500 locus5 197 197
PB206(500)-rep2-22_F03 population500 locus5 197 197
PB206(500)-rep2-24_H03 population500 locus5 197 197
PB206(500)-rep2-3_C01 population500 locus5 203 203
PB206(500)-rep2-4_D01 population500 locus5 197 197
PB206(500)-rep2-5_E01 population500 locus5 203 203
PB206(500)-rep2-6_F01 population500 locus5 196 203
PB206(500)-rep2-7_G01 population500 locus5 199 201
PB206(500)-rep2-8_H01 population500 locus5 201 201
PB206(500)-rep2-9_A02 population500 locus5 196 196
EM464(10)-rep2-10_B08 population10 locus6 253 253
EM464(10)-rep2-11_C08 population10 locus6 253 253
EM464(10)-rep2-12_D08 population10 locus6 253 253
EM464(10)-rep2-13_E08 population10 locus6 253 253
EM464(10)-rep2-14_F08 population10 locus6 253 253
EM464(10)-rep2-15_G08 population10 locus6 253 253
EM464(10)-rep2-16_H08 population10 locus6 253 253
EM464(10)-rep2-17_A09 population10 locus6 253 253
EM464(10)-rep2-18_B09 population10 locus6 253 253
EM464(10)-rep2-20_D09 population10 locus6 253 253
EM464(10)-rep2-21_E09 population10 locus6 253 253
EM464(10)-rep2-22_F09 population10 locus6 253 253
EM464(10)-rep2-23_G09 population10 locus6 253 253
EM464(10)-rep2-24_H09 population10 locus6 253 253
EM464(10)-rep2-2_B07 population10 locus6 253 253
EM464(10)-rep2-3_C07 population10 locus6 253 253
EM464(10)-rep2-4_D07 population10 locus6 253 253
EM464(10)-rep2-5_E07 population10 locus6 253 253
EM464(10)-rep2-6_F07 population10 locus6 253 253
EM464(10)-rep2-7_G07 population10 locus6 253 253
EM464(10)-rep2-9_A08 population10 locus6 253 253
SB146(10-500)-rep2-10_B11 population10_500 locus6 259 259
SB146(10-500)-rep2-11_C11 population10_500 locus6 259 259
SB146(10-500)-rep2-12_D11 population10_500 locus6 259 259
SB146(10-500)-rep2-13_E11 population10_500 locus6 250 259
SB146(10-500)-rep2-14_F11 population10_500 locus6 259 259
SB146(10-500)-rep2-15_G11 population10_500 locus6 259 259
SB146(10-500)-rep2-16_H11 population10_500 locus6 253 253
SB146(10-500)-rep2-19_C12 population10_500 locus6 250 250
SB146(10-500)-rep2-1_A10 population10_500 locus6 253 253
SB146(10-500)-rep2-20_D12 population10_500 locus6 253 253
SB146(10-500)-rep2-21_E12 population10_500 locus6 259 259
SB146(10-500)-rep2-22_F12 population10_500 locus6 259 259
SB146(10-500)-rep2-2_B10 population10_500 locus6 259 259
SB146(10-500)-rep2-3_C10 population10_500 locus6 259 259
SB146(10-500)-rep2-4_D10 population10_500 locus6 259 259
SB146(10-500)-rep2-5_E10 population10_500 locus6 250 250
SB146(10-500)-rep2-6_F10 population10_500 locus6 253 253
SB146(10-500)-rep2-7_G10 population10_500 locus6 250 250
SB146(10-500)-rep2-8_H10 population10_500 locus6 259 259
PB206(500)-rep2-10_B02 population500 locus6 259 259
PB206(500)-rep2-12_D02 population500 locus6 253 253
PB206(500)-rep2-13_E02 population500 locus6 259 259
PB206(500)-rep2-14_F02 population500 locus6 259 259
PB206(500)-rep2-15_G02 population500 locus6 253 259
PB206(500)-rep2-16_H02 population500 locus6 253 253
PB206(500)-rep2-17_A03 population500 locus6 259 259
PB206(500)-rep2-18_B03 population500 locus6 253 253
PB206(500)-rep2-19_C03 population500 locus6 259 259
PB206(500)-rep2-21_E03 population500 locus6 259 259
PB206(500)-rep2-22_F03 population500 locus6 259 259
PB206(500)-rep2-24_H03 population500 locus6 253 253
PB206(500)-rep2-3_C01 population500 locus6 259 259
PB206(500)-rep2-4_D01 population500 locus6 259 259
PB206(500)-rep2-5_E01 population500 locus6 0 0
PB206(500)-rep2-6_F01 population500 locus6 259 259
PB206(500)-rep2-7_G01 population500 locus6 253 253
PB206(500)-rep2-8_H01 population500 locus6 253 259
PB206(500)-rep2-9_A02 population500 locus6 259 259
EM464(10)-rep2-10_B08 population10 locus7 307 307
EM464(10)-rep2-11_C08 population10 locus7 307 307
EM464(10)-rep2-12_D08 population10 locus7 307 307
EM464(10)-rep2-13_E08 population10 locus7 307 307
EM464(10)-rep2-14_F08 population10 locus7 307 307
EM464(10)-rep2-15_G08 population10 locus7 307 307
EM464(10)-rep2-16_H08 population10 locus7 307 307
EM464(10)-rep2-17_A09 population10 locus7 307 307
EM464(10)-rep2-18_B09 population10 locus7 307 307
EM464(10)-rep2-20_D09 population10 locus7 307 307
EM464(10)-rep2-21_E09 population10 locus7 307 307
EM464(10)-rep2-22_F09 population10 locus7 307 307
EM464(10)-rep2-23_G09 population10 locus7 307 307
EM464(10)-rep2-24_H09 population10 locus7 307 307
EM464(10)-rep2-2_B07 population10 locus7 307 307
EM464(10)-rep2-3_C07 population10 locus7 307 307
EM464(10)-rep2-4_D07 population10 locus7 307 307
EM464(10)-rep2-5_E07 population10 locus7 307 307
EM464(10)-rep2-6_F07 population10 locus7 307 307
EM464(10)-rep2-7_G07 population10 locus7 307 307
EM464(10)-rep2-9_A08 population10 locus7 307 307
SB146(10-500)-rep2-10_B11 population10_500 locus7 307 309
SB146(10-500)-rep2-11_C11 population10_500 locus7 311 316
SB146(10-500)-rep2-12_D11 population10_500 locus7 307 309
SB146(10-500)-rep2-13_E11 population10_500 locus7 307 309
SB146(10-500)-rep2-14_F11 population10_500 locus7 309 309
SB146(10-500)-rep2-15_G11 population10_500 locus7 305 311
SB146(10-500)-rep2-16_H11 population10_500 locus7 309 316
SB146(10-500)-rep2-19_C12 population10_500 locus7 307 309
SB146(10-500)-rep2-1_A10 population10_500 locus7 307 311
SB146(10-500)-rep2-20_D12 population10_500 locus7 311 311
SB146(10-500)-rep2-21_E12 population10_500 locus7 305 309
SB146(10-500)-rep2-22_F12 population10_500 locus7 309 316
SB146(10-500)-rep2-2_B10 population10_500 locus7 307 309
SB146(10-500)-rep2-3_C10 population10_500 locus7 307 316
SB146(10-500)-rep2-4_D10 population10_500 locus7 305 311
SB146(10-500)-rep2-5_E10 population10_500 locus7 305 311
SB146(10-500)-rep2-6_F10 population10_500 locus7 307 307
SB146(10-500)-rep2-7_G10 population10_500 locus7 309 316
SB146(10-500)-rep2-8_H10 population10_500 locus7 305 316
PB206(500)-rep2-10_B02 population500 locus7 307 311
PB206(500)-rep2-12_D02 population500 locus7 307 311
PB206(500)-rep2-13_E02 population500 locus7 307 316
PB206(500)-rep2-14_F02 population500 locus7 307 309
PB206(500)-rep2-15_G02 population500 locus7 307 316
PB206(500)-rep2-16_H02 population500 locus7 307 311
PB206(500)-rep2-17_A03 population500 locus7 0 0
PB206(500)-rep2-18_B03 population500 locus7 309 311
PB206(500)-rep2-19_C03 population500 locus7 311 316
PB206(500)-rep2-21_E03 population500 locus7 307 316
PB206(500)-rep2-22_F03 population500 locus7 0 0
PB206(500)-rep2-24_H03 population500 locus7 307 311
PB206(500)-rep2-3_C01 population500 locus7 309 311
PB206(500)-rep2-4_D01 population500 locus7 309 311
PB206(500)-rep2-5_E01 population500 locus7 309 311
PB206(500)-rep2-6_F01 population500 locus7 307 307
PB206(500)-rep2-7_G01 population500 locus7 307 309
PB206(500)-rep2-8_H01 population500 locus7 307 309
PB206(500)-rep2-9_A02 population500 locus7 311 316
EM464(10)-rep2-10_B08 population10 locus8 217 217
EM464(10)-rep2-11_C08 population10 locus8 217 217
EM464(10)-rep2-12_D08 population10 locus8 217 219
EM464(10)-rep2-13_E08 population10 locus8 217 217
EM464(10)-rep2-14_F08 population10 locus8 217 217
EM464(10)-rep2-15_G08 population10 locus8 217 217
EM464(10)-rep2-16_H08 population10 locus8 217 217
EM464(10)-rep2-17_A09 population10 locus8 217 217
EM464(10)-rep2-18_B09 population10 locus8 217 217
EM464(10)-rep2-20_D09 population10 locus8 217 219
EM464(10)-rep2-21_E09 population10 locus8 217 217
EM464(10)-rep2-22_F09 population10 locus8 217 217
EM464(10)-rep2-23_G09 population10 locus8 217 217
EM464(10)-rep2-24_H09 population10 locus8 217 217
EM464(10)-rep2-2_B07 population10 locus8 217 217
EM464(10)-rep2-3_C07 population10 locus8 217 217
EM464(10)-rep2-4_D07 population10 locus8 217 217
EM464(10)-rep2-5_E07 population10 locus8 217 217
EM464(10)-rep2-6_F07 population10 locus8 217 219
EM464(10)-rep2-7_G07 population10 locus8 217 217
EM464(10)-rep2-9_A08 population10 locus8 217 217
SB146(10-500)-rep2-10_B11 population10_500 locus8 217 221
SB146(10-500)-rep2-11_C11 population10_500 locus8 215 221
SB146(10-500)-rep2-12_D11 population10_500 locus8 215 219
SB146(10-500)-rep2-13_E11 population10_500 locus8 217 221
SB146(10-500)-rep2-14_F11 population10_500 locus8 215 219
SB146(10-500)-rep2-15_G11 population10_500 locus8 219 221
SB146(10-500)-rep2-16_H11 population10_500 locus8 215 215
SB146(10-500)-rep2-19_C12 population10_500 locus8 215 219
SB146(10-500)-rep2-1_A10 population10_500 locus8 215 221
SB146(10-500)-rep2-20_D12 population10_500 locus8 215 217
SB146(10-500)-rep2-21_E12 population10_500 locus8 215 219
SB146(10-500)-rep2-22_F12 population10_500 locus8 219 221
SB146(10-500)-rep2-2_B10 population10_500 locus8 215 215
SB146(10-500)-rep2-3_C10 population10_500 locus8 215 221
SB146(10-500)-rep2-4_D10 population10_500 locus8 215 219
SB146(10-500)-rep2-5_E10 population10_500 locus8 217 219
SB146(10-500)-rep2-6_F10 population10_500 locus8 215 215
SB146(10-500)-rep2-7_G10 population10_500 locus8 217 221
SB146(10-500)-rep2-8_H10 population10_500 locus8 217 219
PB206(500)-rep2-10_B02 population500 locus8 215 217
PB206(500)-rep2-12_D02 population500 locus8 0 0
PB206(500)-rep2-13_E02 population500 locus8 217 217
PB206(500)-rep2-14_F02 population500 locus8 221 221
PB206(500)-rep2-15_G02 population500 locus8 215 221
PB206(500)-rep2-16_H02 population500 locus8 215 219
PB206(500)-rep2-17_A03 population500 locus8 217 217
PB206(500)-rep2-18_B03 population500 locus8 217 221
PB206(500)-rep2-19_C03 population500 locus8 217 217
PB206(500)-rep2-21_E03 population500 locus8 215 217
PB206(500)-rep2-22_F03 population500 locus8 217 217
PB206(500)-rep2-24_H03 population500 locus8 217 217
PB206(500)-rep2-3_C01 population500 locus8 217 219
PB206(500)-rep2-4_D01 population500 locus8 217 219
PB206(500)-rep2-5_E01 population500 locus8 217 217
PB206(500)-rep2-6_F01 population500 locus8 215 221
PB206(500)-rep2-7_G01 population500 locus8 215 221
PB206(500)-rep2-8_H01 population500 locus8 215 217
PB206(500)-rep2-9_A02 population500 locus8 0 0
