# Supplementary material for: Controlling Population Evolution in the Laboratory to Evaluate Methods of Historical Inference
Source: PLoS One. 2008 Aug 13;3(8):e2960. doi: 10.1371/journal.pone.0002960 (PMC2491900; doi:10.1371/journal.pone.0002960)
Supplement: Text S1 — Data sets. Molecular data sets generated through the laboratory-controlled evolution of populations of Caenorhabditis remanei. Each text file is formatted to be read by the program it was analyzed with in this study (BayesAss+ or Bottleneck). (0.04 MB ZIP) [file pone.0002960.s001.zip › DataSets/migration/Exp10-500Rep3Bayes.txt]

%Immanc file generated by Formatomatic v0.4- check output
EM464(10)-rep3-10_B02 population10 locus0 0 0
EM464(10)-rep3-11_C02 population10 locus0 277 277
EM464(10)-rep3-12_D02 population10 locus0 277 277
EM464(10)-rep3-13_E02 population10 locus0 277 277
EM464(10)-rep3-14_F02 population10 locus0 277 277
EM464(10)-rep3-15_G02 population10 locus0 203 277
EM464(10)-rep3-16_H02 population10 locus0 277 280
EM464(10)-rep3-17_A03 population10 locus0 277 277
EM464(10)-rep3-19_C03 population10 locus0 277 277
EM464(10)-rep3-20_D03 population10 locus0 277 282
EM464(10)-rep3-21_E03 population10 locus0 203 277
EM464(10)-rep3-22_F03 population10 locus0 277 280
EM464(10)-rep3-23_G03 population10 locus0 203 277
EM464(10)-rep3-24_H03 population10 locus0 277 277
EM464(10)-rep3-3_C01 population10 locus0 277 277
EM464(10)-rep3-4_D01 population10 locus0 277 277
EM464(10)-rep3-5_E01 population10 locus0 277 277
EM464(10)-rep3-7_G01 population10 locus0 277 277
EM464(10)-rep3-8_H01 population10 locus0 277 277
SB146(10-500)rep3-10_B05 population10_500 locus0 203 211
SB146(10-500)rep3-11_C05 population10_500 locus0 211 211
SB146(10-500)rep3-12_D05 population10_500 locus0 194 203
SB146(10-500)rep3-13_E05 population10_500 locus0 208 211
SB146(10-500)rep3-14_F05 population10_500 locus0 211 227
SB146(10-500)rep3-15_G05 population10_500 locus0 211 211
SB146(10-500)rep3-16_H05 population10_500 locus0 203 203
SB146(10-500)rep3-18_B06 population10_500 locus0 208 211
SB146(10-500)rep3-19_C06 population10_500 locus0 208 211
SB146(10-500)rep3-1_A04 population10_500 locus0 211 227
SB146(10-500)rep3-20_D06 population10_500 locus0 200 211
SB146(10-500)rep3-21_E06 population10_500 locus0 200 211
SB146(10-500)rep3-22_F06 population10_500 locus0 200 227
SB146(10-500)rep3-23_G06 population10_500 locus0 200 211
SB146(10-500)rep3-24_H06 population10_500 locus0 194 203
SB146(10-500)rep3-2_B04 population10_500 locus0 200 200
SB146(10-500)rep3-3_C04 population10_500 locus0 194 203
SB146(10-500)rep3-5_E04 population10_500 locus0 194 203
SB146(10-500)rep3-6_F04 population10_500 locus0 203 203
SB146(10-500)rep3-8_H04 population10_500 locus0 203 277
SB146(10-500)rep3-9_A05 population10_500 locus0 0 0
PB206(500)-rep3-10_B08 population500 locus0 211 211
PB206(500)-rep3-11_C08 population500 locus0 203 203
PB206(500)-rep3-12_D08 population500 locus0 200 208
PB206(500)-rep3-13_E08 population500 locus0 203 211
PB206(500)-rep3-14_F08 population500 locus0 203 211
PB206(500)-rep3-15_G08 population500 locus0 227 227
PB206(500)-rep3-16_H08 population500 locus0 194 194
PB206(500)-rep3-18_B09 population500 locus0 0 0
PB206(500)-rep3-19_C09 population500 locus0 200 211
PB206(500)-rep3-1_A07 population500 locus0 211 211
PB206(500)-rep3-20_D09 population500 locus0 200 211
PB206(500)-rep3-21_E09 population500 locus0 200 211
PB206(500)-rep3-22_F09 population500 locus0 203 203
PB206(500)-rep3-23_G09 population500 locus0 208 211
PB206(500)-rep3-24_H09 population500 locus0 208 208
PB206(500)-rep3-3_C07 population500 locus0 203 203
PB206(500)-rep3-5_E07 population500 locus0 227 227
PB206(500)-rep3-6_F07 population500 locus0 203 203
PB206(500)-rep3-8_H07 population500 locus0 200 208
PB206(500)-rep3-9_A08 population500 locus0 208 208
EM464(10)-rep3-10_B02 population10 locus1 0 0
EM464(10)-rep3-11_C02 population10 locus1 200 200
EM464(10)-rep3-12_D02 population10 locus1 200 200
EM464(10)-rep3-13_E02 population10 locus1 200 200
EM464(10)-rep3-14_F02 population10 locus1 200 200
EM464(10)-rep3-15_G02 population10 locus1 200 214
EM464(10)-rep3-16_H02 population10 locus1 200 214
EM464(10)-rep3-17_A03 population10 locus1 200 200
EM464(10)-rep3-19_C03 population10 locus1 200 200
EM464(10)-rep3-20_D03 population10 locus1 200 200
EM464(10)-rep3-21_E03 population10 locus1 200 214
EM464(10)-rep3-22_F03 population10 locus1 200 200
EM464(10)-rep3-23_G03 population10 locus1 200 214
EM464(10)-rep3-24_H03 population10 locus1 200 200
EM464(10)-rep3-3_C01 population10 locus1 200 200
EM464(10)-rep3-4_D01 population10 locus1 200 200
EM464(10)-rep3-5_E01 population10 locus1 200 200
EM464(10)-rep3-7_G01 population10 locus1 200 200
EM464(10)-rep3-8_H01 population10 locus1 200 200
SB146(10-500)rep3-10_B05 population10_500 locus1 214 222
SB146(10-500)rep3-11_C05 population10_500 locus1 214 214
SB146(10-500)rep3-12_D05 population10_500 locus1 214 214
SB146(10-500)rep3-13_E05 population10_500 locus1 214 214
SB146(10-500)rep3-14_F05 population10_500 locus1 214 214
SB146(10-500)rep3-15_G05 population10_500 locus1 214 231
SB146(10-500)rep3-16_H05 population10_500 locus1 214 214
SB146(10-500)rep3-18_B06 population10_500 locus1 222 222
SB146(10-500)rep3-19_C06 population10_500 locus1 214 214
SB146(10-500)rep3-1_A04 population10_500 locus1 214 231
SB146(10-500)rep3-20_D06 population10_500 locus1 214 222
SB146(10-500)rep3-21_E06 population10_500 locus1 214 222
SB146(10-500)rep3-22_F06 population10_500 locus1 214 214
SB146(10-500)rep3-23_G06 population10_500 locus1 214 214
SB146(10-500)rep3-24_H06 population10_500 locus1 211 214
SB146(10-500)rep3-2_B04 population10_500 locus1 214 222
SB146(10-500)rep3-3_C04 population10_500 locus1 214 214
SB146(10-500)rep3-5_E04 population10_500 locus1 214 214
SB146(10-500)rep3-6_F04 population10_500 locus1 214 214
SB146(10-500)rep3-8_H04 population10_500 locus1 200 200
SB146(10-500)rep3-9_A05 population10_500 locus1 222 222
PB206(500)-rep3-10_B08 population500 locus1 214 222
PB206(500)-rep3-11_C08 population500 locus1 214 214
PB206(500)-rep3-12_D08 population500 locus1 214 214
PB206(500)-rep3-13_E08 population500 locus1 214 214
PB206(500)-rep3-14_F08 population500 locus1 214 222
PB206(500)-rep3-15_G08 population500 locus1 214 214
PB206(500)-rep3-16_H08 population500 locus1 214 231
PB206(500)-rep3-18_B09 population500 locus1 222 222
PB206(500)-rep3-19_C09 population500 locus1 231 231
PB206(500)-rep3-1_A07 population500 locus1 211 222
PB206(500)-rep3-20_D09 population500 locus1 214 222
PB206(500)-rep3-21_E09 population500 locus1 231 231
PB206(500)-rep3-22_F09 population500 locus1 0 0
PB206(500)-rep3-23_G09 population500 locus1 214 214
PB206(500)-rep3-24_H09 population500 locus1 214 231
PB206(500)-rep3-3_C07 population500 locus1 0 0
PB206(500)-rep3-5_E07 population500 locus1 0 0
PB206(500)-rep3-6_F07 population500 locus1 211 214
PB206(500)-rep3-8_H07 population500 locus1 214 222
PB206(500)-rep3-9_A08 population500 locus1 214 214
EM464(10)-rep3-10_B02 population10 locus2 0 0
EM464(10)-rep3-11_C02 population10 locus2 266 266
EM464(10)-rep3-12_D02 population10 locus2 266 266
EM464(10)-rep3-13_E02 population10 locus2 266 266
EM464(10)-rep3-14_F02 population10 locus2 266 268
EM464(10)-rep3-15_G02 population10 locus2 266 266
EM464(10)-rep3-16_H02 population10 locus2 266 266
EM464(10)-rep3-17_A03 population10 locus2 0 0
EM464(10)-rep3-19_C03 population10 locus2 266 266
EM464(10)-rep3-20_D03 population10 locus2 266 266
EM464(10)-rep3-21_E03 population10 locus2 266 266
EM464(10)-rep3-22_F03 population10 locus2 266 266
EM464(10)-rep3-23_G03 population10 locus2 266 266
EM464(10)-rep3-24_H03 population10 locus2 266 266
EM464(10)-rep3-3_C01 population10 locus2 266 266
EM464(10)-rep3-4_D01 population10 locus2 266 266
EM464(10)-rep3-5_E01 population10 locus2 266 266
EM464(10)-rep3-7_G01 population10 locus2 266 266
EM464(10)-rep3-8_H01 population10 locus2 266 266
SB146(10-500)rep3-10_B05 population10_500 locus2 260 264
SB146(10-500)rep3-11_C05 population10_500 locus2 260 264
SB146(10-500)rep3-12_D05 population10_500 locus2 0 0
SB146(10-500)rep3-13_E05 population10_500 locus2 0 0
SB146(10-500)rep3-14_F05 population10_500 locus2 260 260
SB146(10-500)rep3-15_G05 population10_500 locus2 260 264
SB146(10-500)rep3-16_H05 population10_500 locus2 264 264
SB146(10-500)rep3-18_B06 population10_500 locus2 260 266
SB146(10-500)rep3-19_C06 population10_500 locus2 260 260
SB146(10-500)rep3-1_A04 population10_500 locus2 266 266
SB146(10-500)rep3-20_D06 population10_500 locus2 260 268
SB146(10-500)rep3-21_E06 population10_500 locus2 266 266
SB146(10-500)rep3-22_F06 population10_500 locus2 260 260
SB146(10-500)rep3-23_G06 population10_500 locus2 260 268
SB146(10-500)rep3-24_H06 population10_500 locus2 264 264
SB146(10-500)rep3-2_B04 population10_500 locus2 260 260
SB146(10-500)rep3-3_C04 population10_500 locus2 264 264
SB146(10-500)rep3-5_E04 population10_500 locus2 264 264
SB146(10-500)rep3-6_F04 population10_500 locus2 0 0
SB146(10-500)rep3-8_H04 population10_500 locus2 264 264
SB146(10-500)rep3-9_A05 population10_500 locus2 260 264
PB206(500)-rep3-10_B08 population500 locus2 260 266
PB206(500)-rep3-11_C08 population500 locus2 260 266
PB206(500)-rep3-12_D08 population500 locus2 260 268
PB206(500)-rep3-13_E08 population500 locus2 266 266
PB206(500)-rep3-14_F08 population500 locus2 260 260
PB206(500)-rep3-15_G08 population500 locus2 264 264
PB206(500)-rep3-16_H08 population500 locus2 260 264
PB206(500)-rep3-18_B09 population500 locus2 260 260
PB206(500)-rep3-19_C09 population500 locus2 260 266
PB206(500)-rep3-1_A07 population500 locus2 264 264
PB206(500)-rep3-20_D09 population500 locus2 260 260
PB206(500)-rep3-21_E09 population500 locus2 260 260
PB206(500)-rep3-22_F09 population500 locus2 260 266
PB206(500)-rep3-23_G09 population500 locus2 260 260
PB206(500)-rep3-24_H09 population500 locus2 260 264
PB206(500)-rep3-3_C07 population500 locus2 264 264
PB206(500)-rep3-5_E07 population500 locus2 0 0
PB206(500)-rep3-6_F07 population500 locus2 264 264
PB206(500)-rep3-8_H07 population500 locus2 260 260
PB206(500)-rep3-9_A08 population500 locus2 0 0
EM464(10)-rep3-10_B02 population10 locus3 321 325
EM464(10)-rep3-11_C02 population10 locus3 325 325
EM464(10)-rep3-12_D02 population10 locus3 323 325
EM464(10)-rep3-13_E02 population10 locus3 325 325
EM464(10)-rep3-14_F02 population10 locus3 325 325
EM464(10)-rep3-15_G02 population10 locus3 321 325
EM464(10)-rep3-16_H02 population10 locus3 321 325
EM464(10)-rep3-17_A03 population10 locus3 325 325
EM464(10)-rep3-19_C03 population10 locus3 325 325
EM464(10)-rep3-20_D03 population10 locus3 325 325
EM464(10)-rep3-21_E03 population10 locus3 321 325
EM464(10)-rep3-22_F03 population10 locus3 325 325
EM464(10)-rep3-23_G03 population10 locus3 321 325
EM464(10)-rep3-24_H03 population10 locus3 325 325
EM464(10)-rep3-3_C01 population10 locus3 325 325
EM464(10)-rep3-4_D01 population10 locus3 325 325
EM464(10)-rep3-5_E01 population10 locus3 325 325
EM464(10)-rep3-7_G01 population10 locus3 325 325
EM464(10)-rep3-8_H01 population10 locus3 325 325
SB146(10-500)rep3-10_B05 population10_500 locus3 319 321
SB146(10-500)rep3-11_C05 population10_500 locus3 319 321
SB146(10-500)rep3-12_D05 population10_500 locus3 300 300
SB146(10-500)rep3-13_E05 population10_500 locus3 300 328
SB146(10-500)rep3-14_F05 population10_500 locus3 300 319
SB146(10-500)rep3-15_G05 population10_500 locus3 319 321
SB146(10-500)rep3-16_H05 population10_500 locus3 321 328
SB146(10-500)rep3-18_B06 population10_500 locus3 319 325
SB146(10-500)rep3-19_C06 population10_500 locus3 319 328
SB146(10-500)rep3-1_A04 population10_500 locus3 321 325
SB146(10-500)rep3-20_D06 population10_500 locus3 319 331
SB146(10-500)rep3-21_E06 population10_500 locus3 325 328
SB146(10-500)rep3-22_F06 population10_500 locus3 319 328
SB146(10-500)rep3-23_G06 population10_500 locus3 319 331
SB146(10-500)rep3-24_H06 population10_500 locus3 300 321
SB146(10-500)rep3-2_B04 population10_500 locus3 319 319
SB146(10-500)rep3-3_C04 population10_500 locus3 300 321
SB146(10-500)rep3-5_E04 population10_500 locus3 321 321
SB146(10-500)rep3-6_F04 population10_500 locus3 300 300
SB146(10-500)rep3-8_H04 population10_500 locus3 300 321
SB146(10-500)rep3-9_A05 population10_500 locus3 319 321
PB206(500)-rep3-10_B08 population500 locus3 319 325
PB206(500)-rep3-11_C08 population500 locus3 300 300
PB206(500)-rep3-12_D08 population500 locus3 319 331
PB206(500)-rep3-13_E08 population500 locus3 321 325
PB206(500)-rep3-14_F08 population500 locus3 300 319
PB206(500)-rep3-15_G08 population500 locus3 321 321
PB206(500)-rep3-16_H08 population500 locus3 321 321
PB206(500)-rep3-18_B09 population500 locus3 319 319
PB206(500)-rep3-19_C09 population500 locus3 319 325
PB206(500)-rep3-1_A07 population500 locus3 321 321
PB206(500)-rep3-20_D09 population500 locus3 319 328
PB206(500)-rep3-21_E09 population500 locus3 319 319
PB206(500)-rep3-22_F09 population500 locus3 300 300
PB206(500)-rep3-23_G09 population500 locus3 319 319
PB206(500)-rep3-24_H09 population500 locus3 319 321
PB206(500)-rep3-3_C07 population500 locus3 300 321
PB206(500)-rep3-5_E07 population500 locus3 321 321
PB206(500)-rep3-6_F07 population500 locus3 300 321
PB206(500)-rep3-8_H07 population500 locus3 319 328
PB206(500)-rep3-9_A08 population500 locus3 319 328
EM464(10)-rep3-10_B02 population10 locus4 0 0
EM464(10)-rep3-11_C02 population10 locus4 377 377
EM464(10)-rep3-12_D02 population10 locus4 377 377
EM464(10)-rep3-13_E02 population10 locus4 377 377
EM464(10)-rep3-14_F02 population10 locus4 377 377
EM464(10)-rep3-15_G02 population10 locus4 377 377
EM464(10)-rep3-16_H02 population10 locus4 365 377
EM464(10)-rep3-17_A03 population10 locus4 377 377
EM464(10)-rep3-19_C03 population10 locus4 377 377
EM464(10)-rep3-20_D03 population10 locus4 377 377
EM464(10)-rep3-21_E03 population10 locus4 365 377
EM464(10)-rep3-22_F03 population10 locus4 377 377
EM464(10)-rep3-23_G03 population10 locus4 365 377
EM464(10)-rep3-24_H03 population10 locus4 377 377
EM464(10)-rep3-3_C01 population10 locus4 365 377
EM464(10)-rep3-4_D01 population10 locus4 377 377
EM464(10)-rep3-5_E01 population10 locus4 377 377
EM464(10)-rep3-7_G01 population10 locus4 377 377
EM464(10)-rep3-8_H01 population10 locus4 377 377
SB146(10-500)rep3-10_B05 population10_500 locus4 365 392
SB146(10-500)rep3-11_C05 population10_500 locus4 376 392
SB146(10-500)rep3-12_D05 population10_500 locus4 365 365
SB146(10-500)rep3-13_E05 population10_500 locus4 365 377
SB146(10-500)rep3-14_F05 population10_500 locus4 365 392
SB146(10-500)rep3-15_G05 population10_500 locus4 365 392
SB146(10-500)rep3-16_H05 population10_500 locus4 365 377
SB146(10-500)rep3-18_B06 population10_500 locus4 392 392
SB146(10-500)rep3-19_C06 population10_500 locus4 377 392
SB146(10-500)rep3-1_A04 population10_500 locus4 365 377
SB146(10-500)rep3-20_D06 population10_500 locus4 392 392
SB146(10-500)rep3-21_E06 population10_500 locus4 377 392
SB146(10-500)rep3-22_F06 population10_500 locus4 377 377
SB146(10-500)rep3-23_G06 population10_500 locus4 377 377
SB146(10-500)rep3-24_H06 population10_500 locus4 365 365
SB146(10-500)rep3-2_B04 population10_500 locus4 377 392
SB146(10-500)rep3-3_C04 population10_500 locus4 365 365
SB146(10-500)rep3-5_E04 population10_500 locus4 365 365
SB146(10-500)rep3-6_F04 population10_500 locus4 365 365
SB146(10-500)rep3-8_H04 population10_500 locus4 377 392
SB146(10-500)rep3-9_A05 population10_500 locus4 377 377
PB206(500)-rep3-10_B08 population500 locus4 377 392
PB206(500)-rep3-11_C08 population500 locus4 365 365
PB206(500)-rep3-12_D08 population500 locus4 377 377
PB206(500)-rep3-13_E08 population500 locus4 377 392
PB206(500)-rep3-14_F08 population500 locus4 365 392
PB206(500)-rep3-15_G08 population500 locus4 365 365
PB206(500)-rep3-16_H08 population500 locus4 365 377
PB206(500)-rep3-18_B09 population500 locus4 377 377
PB206(500)-rep3-19_C09 population500 locus4 392 392
PB206(500)-rep3-1_A07 population500 locus4 365 392
PB206(500)-rep3-20_D09 population500 locus4 377 392
PB206(500)-rep3-21_E09 population500 locus4 392 392
PB206(500)-rep3-22_F09 population500 locus4 365 365
PB206(500)-rep3-23_G09 population500 locus4 377 392
PB206(500)-rep3-24_H09 population500 locus4 365 377
PB206(500)-rep3-3_C07 population500 locus4 365 365
PB206(500)-rep3-5_E07 population500 locus4 0 0
PB206(500)-rep3-6_F07 population500 locus4 365 365
PB206(500)-rep3-8_H07 population500 locus4 377 392
PB206(500)-rep3-9_A08 population500 locus4 377 377
EM464(10)-rep3-10_B02 population10 locus5 0 0
EM464(10)-rep3-11_C02 population10 locus5 201 201
EM464(10)-rep3-12_D02 population10 locus5 201 201
EM464(10)-rep3-13_E02 population10 locus5 201 201
EM464(10)-rep3-14_F02 population10 locus5 201 201
EM464(10)-rep3-15_G02 population10 locus5 201 201
EM464(10)-rep3-16_H02 population10 locus5 201 201
EM464(10)-rep3-17_A03 population10 locus5 201 201
EM464(10)-rep3-19_C03 population10 locus5 201 201
EM464(10)-rep3-20_D03 population10 locus5 201 201
EM464(10)-rep3-21_E03 population10 locus5 201 201
EM464(10)-rep3-22_F03 population10 locus5 201 201
EM464(10)-rep3-23_G03 population10 locus5 201 201
EM464(10)-rep3-24_H03 population10 locus5 201 201
EM464(10)-rep3-3_C01 population10 locus5 201 201
EM464(10)-rep3-4_D01 population10 locus5 201 201
EM464(10)-rep3-5_E01 population10 locus5 201 201
EM464(10)-rep3-7_G01 population10 locus5 201 201
EM464(10)-rep3-8_H01 population10 locus5 201 201
SB146(10-500)rep3-10_B05 population10_500 locus5 196 203
SB146(10-500)rep3-11_C05 population10_500 locus5 197 197
SB146(10-500)rep3-12_D05 population10_500 locus5 201 203
SB146(10-500)rep3-13_E05 population10_500 locus5 196 203
SB146(10-500)rep3-14_F05 population10_500 locus5 196 203
SB146(10-500)rep3-15_G05 population10_500 locus5 203 203
SB146(10-500)rep3-16_H05 population10_500 locus5 196 203
SB146(10-500)rep3-18_B06 population10_500 locus5 196 201
SB146(10-500)rep3-19_C06 population10_500 locus5 196 196
SB146(10-500)rep3-1_A04 population10_500 locus5 196 203
SB146(10-500)rep3-20_D06 population10_500 locus5 196 196
SB146(10-500)rep3-21_E06 population10_500 locus5 196 203
SB146(10-500)rep3-22_F06 population10_500 locus5 196 203
SB146(10-500)rep3-23_G06 population10_500 locus5 196 203
SB146(10-500)rep3-24_H06 population10_500 locus5 201 203
SB146(10-500)rep3-2_B04 population10_500 locus5 0 0
SB146(10-500)rep3-3_C04 population10_500 locus5 201 203
SB146(10-500)rep3-5_E04 population10_500 locus5 203 203
SB146(10-500)rep3-6_F04 population10_500 locus5 203 203
SB146(10-500)rep3-8_H04 population10_500 locus5 196 203
SB146(10-500)rep3-9_A05 population10_500 locus5 196 196
PB206(500)-rep3-10_B08 population500 locus5 196 203
PB206(500)-rep3-11_C08 population500 locus5 203 203
PB206(500)-rep3-12_D08 population500 locus5 0 0
PB206(500)-rep3-13_E08 population500 locus5 201 201
PB206(500)-rep3-14_F08 population500 locus5 0 0
PB206(500)-rep3-15_G08 population500 locus5 203 203
PB206(500)-rep3-16_H08 population500 locus5 196 203
PB206(500)-rep3-18_B09 population500 locus5 197 197
PB206(500)-rep3-19_C09 population500 locus5 197 197
PB206(500)-rep3-1_A07 population500 locus5 196 203
PB206(500)-rep3-20_D09 population500 locus5 196 203
PB206(500)-rep3-21_E09 population500 locus5 196 196
PB206(500)-rep3-22_F09 population500 locus5 203 203
PB206(500)-rep3-23_G09 population500 locus5 196 196
PB206(500)-rep3-24_H09 population500 locus5 196 203
PB206(500)-rep3-3_C07 population500 locus5 203 203
PB206(500)-rep3-5_E07 population500 locus5 203 203
PB206(500)-rep3-6_F07 population500 locus5 201 203
PB206(500)-rep3-8_H07 population500 locus5 197 197
PB206(500)-rep3-9_A08 population500 locus5 196 196
EM464(10)-rep3-10_B02 population10 locus6 253 253
EM464(10)-rep3-11_C02 population10 locus6 253 253
EM464(10)-rep3-12_D02 population10 locus6 0 0
EM464(10)-rep3-13_E02 population10 locus6 253 253
EM464(10)-rep3-14_F02 population10 locus6 253 253
EM464(10)-rep3-15_G02 population10 locus6 253 259
EM464(10)-rep3-16_H02 population10 locus6 253 259
EM464(10)-rep3-17_A03 population10 locus6 253 253
EM464(10)-rep3-19_C03 population10 locus6 253 253
EM464(10)-rep3-20_D03 population10 locus6 253 253
EM464(10)-rep3-21_E03 population10 locus6 253 259
EM464(10)-rep3-22_F03 population10 locus6 253 253
EM464(10)-rep3-23_G03 population10 locus6 253 259
EM464(10)-rep3-24_H03 population10 locus6 253 253
EM464(10)-rep3-3_C01 population10 locus6 253 253
EM464(10)-rep3-4_D01 population10 locus6 253 253
EM464(10)-rep3-5_E01 population10 locus6 253 253
EM464(10)-rep3-7_G01 population10 locus6 253 253
EM464(10)-rep3-8_H01 population10 locus6 253 253
SB146(10-500)rep3-10_B05 population10_500 locus6 259 259
SB146(10-500)rep3-11_C05 population10_500 locus6 259 259
SB146(10-500)rep3-12_D05 population10_500 locus6 250 250
SB146(10-500)rep3-13_E05 population10_500 locus6 250 259
SB146(10-500)rep3-14_F05 population10_500 locus6 250 250
SB146(10-500)rep3-15_G05 population10_500 locus6 259 259
SB146(10-500)rep3-16_H05 population10_500 locus6 259 259
SB146(10-500)rep3-18_B06 population10_500 locus6 253 253
SB146(10-500)rep3-19_C06 population10_500 locus6 259 259
SB146(10-500)rep3-1_A04 population10_500 locus6 253 259
SB146(10-500)rep3-20_D06 population10_500 locus6 259 259
SB146(10-500)rep3-21_E06 population10_500 locus6 253 259
SB146(10-500)rep3-22_F06 population10_500 locus6 259 259
SB146(10-500)rep3-23_G06 population10_500 locus6 259 259
SB146(10-500)rep3-24_H06 population10_500 locus6 250 259
SB146(10-500)rep3-2_B04 population10_500 locus6 253 253
SB146(10-500)rep3-3_C04 population10_500 locus6 250 259
SB146(10-500)rep3-5_E04 population10_500 locus6 259 259
SB146(10-500)rep3-6_F04 population10_500 locus6 250 250
SB146(10-500)rep3-8_H04 population10_500 locus6 250 259
SB146(10-500)rep3-9_A05 population10_500 locus6 259 259
PB206(500)-rep3-10_B08 population500 locus6 253 259
PB206(500)-rep3-11_C08 population500 locus6 250 250
PB206(500)-rep3-12_D08 population500 locus6 259 259
PB206(500)-rep3-13_E08 population500 locus6 253 259
PB206(500)-rep3-14_F08 population500 locus6 250 250
PB206(500)-rep3-15_G08 population500 locus6 259 259
PB206(500)-rep3-16_H08 population500 locus6 259 259
PB206(500)-rep3-18_B09 population500 locus6 253 259
PB206(500)-rep3-19_C09 population500 locus6 253 253
PB206(500)-rep3-1_A07 population500 locus6 259 259
PB206(500)-rep3-20_D09 population500 locus6 259 259
PB206(500)-rep3-21_E09 population500 locus6 253 253
PB206(500)-rep3-22_F09 population500 locus6 250 250
PB206(500)-rep3-23_G09 population500 locus6 253 259
PB206(500)-rep3-24_H09 population500 locus6 259 259
PB206(500)-rep3-3_C07 population500 locus6 250 259
PB206(500)-rep3-5_E07 population500 locus6 259 259
PB206(500)-rep3-6_F07 population500 locus6 250 259
PB206(500)-rep3-8_H07 population500 locus6 259 259
PB206(500)-rep3-9_A08 population500 locus6 259 259
EM464(10)-rep3-10_B02 population10 locus7 307 307
EM464(10)-rep3-11_C02 population10 locus7 307 307
EM464(10)-rep3-12_D02 population10 locus7 307 307
EM464(10)-rep3-13_E02 population10 locus7 307 307
EM464(10)-rep3-14_F02 population10 locus7 307 307
EM464(10)-rep3-15_G02 population10 locus7 307 309
EM464(10)-rep3-16_H02 population10 locus7 307 309
EM464(10)-rep3-17_A03 population10 locus7 307 307
EM464(10)-rep3-19_C03 population10 locus7 307 307
EM464(10)-rep3-20_D03 population10 locus7 307 307
EM464(10)-rep3-21_E03 population10 locus7 307 307
EM464(10)-rep3-22_F03 population10 locus7 307 307
EM464(10)-rep3-23_G03 population10 locus7 307 309
EM464(10)-rep3-24_H03 population10 locus7 307 307
EM464(10)-rep3-3_C01 population10 locus7 307 307
EM464(10)-rep3-4_D01 population10 locus7 307 307
EM464(10)-rep3-5_E01 population10 locus7 307 307
EM464(10)-rep3-7_G01 population10 locus7 307 307
EM464(10)-rep3-8_H01 population10 locus7 307 307
SB146(10-500)rep3-10_B05 population10_500 locus7 305 316
SB146(10-500)rep3-11_C05 population10_500 locus7 307 309
SB146(10-500)rep3-12_D05 population10_500 locus7 309 309
SB146(10-500)rep3-13_E05 population10_500 locus7 307 309
SB146(10-500)rep3-14_F05 population10_500 locus7 305 307
SB146(10-500)rep3-15_G05 population10_500 locus7 307 309
SB146(10-500)rep3-16_H05 population10_500 locus7 307 309
SB146(10-500)rep3-18_B06 population10_500 locus7 307 311
SB146(10-500)rep3-19_C06 population10_500 locus7 307 307
SB146(10-500)rep3-1_A04 population10_500 locus7 305 316
SB146(10-500)rep3-20_D06 population10_500 locus7 307 309
SB146(10-500)rep3-21_E06 population10_500 locus7 307 307
SB146(10-500)rep3-22_F06 population10_500 locus7 307 316
SB146(10-500)rep3-23_G06 population10_500 locus7 311 316
SB146(10-500)rep3-24_H06 population10_500 locus7 309 309
SB146(10-500)rep3-2_B04 population10_500 locus7 309 311
SB146(10-500)rep3-3_C04 population10_500 locus7 305 309
SB146(10-500)rep3-5_E04 population10_500 locus7 309 309
SB146(10-500)rep3-6_F04 population10_500 locus7 309 309
SB146(10-500)rep3-8_H04 population10_500 locus7 309 316
SB146(10-500)rep3-9_A05 population10_500 locus7 309 311
PB206(500)-rep3-10_B08 population500 locus7 307 311
PB206(500)-rep3-11_C08 population500 locus7 305 309
PB206(500)-rep3-12_D08 population500 locus7 307 307
PB206(500)-rep3-13_E08 population500 locus7 305 311
PB206(500)-rep3-14_F08 population500 locus7 309 311
PB206(500)-rep3-15_G08 population500 locus7 305 309
PB206(500)-rep3-16_H08 population500 locus7 309 316
PB206(500)-rep3-18_B09 population500 locus7 307 311
PB206(500)-rep3-19_C09 population500 locus7 307 311
PB206(500)-rep3-1_A07 population500 locus7 305 307
PB206(500)-rep3-20_D09 population500 locus7 307 307
PB206(500)-rep3-21_E09 population500 locus7 307 311
PB206(500)-rep3-22_F09 population500 locus7 309 309
PB206(500)-rep3-23_G09 population500 locus7 307 311
PB206(500)-rep3-24_H09 population500 locus7 309 316
PB206(500)-rep3-3_C07 population500 locus7 309 309
PB206(500)-rep3-5_E07 population500 locus7 309 309
PB206(500)-rep3-6_F07 population500 locus7 305 309
PB206(500)-rep3-8_H07 population500 locus7 307 307
PB206(500)-rep3-9_A08 population500 locus7 309 309
EM464(10)-rep3-10_B02 population10 locus8 0 0
EM464(10)-rep3-11_C02 population10 locus8 217 217
EM464(10)-rep3-12_D02 population10 locus8 217 217
EM464(10)-rep3-13_E02 population10 locus8 217 217
EM464(10)-rep3-14_F02 population10 locus8 217 217
EM464(10)-rep3-15_G02 population10 locus8 217 217
EM464(10)-rep3-16_H02 population10 locus8 217 219
EM464(10)-rep3-17_A03 population10 locus8 215 217
EM464(10)-rep3-19_C03 population10 locus8 217 217
EM464(10)-rep3-20_D03 population10 locus8 217 219
EM464(10)-rep3-21_E03 population10 locus8 217 219
EM464(10)-rep3-22_F03 population10 locus8 217 217
EM464(10)-rep3-23_G03 population10 locus8 217 219
EM464(10)-rep3-24_H03 population10 locus8 217 217
EM464(10)-rep3-3_C01 population10 locus8 217 217
EM464(10)-rep3-4_D01 population10 locus8 217 219
EM464(10)-rep3-5_E01 population10 locus8 217 217
EM464(10)-rep3-7_G01 population10 locus8 217 217
EM464(10)-rep3-8_H01 population10 locus8 217 217
SB146(10-500)rep3-10_B05 population10_500 locus8 219 221
SB146(10-500)rep3-11_C05 population10_500 locus8 217 221
SB146(10-500)rep3-12_D05 population10_500 locus8 219 219
SB146(10-500)rep3-13_E05 population10_500 locus8 215 219
SB146(10-500)rep3-14_F05 population10_500 locus8 215 219
SB146(10-500)rep3-15_G05 population10_500 locus8 215 219
SB146(10-500)rep3-16_H05 population10_500 locus8 215 217
SB146(10-500)rep3-18_B06 population10_500 locus8 215 217
SB146(10-500)rep3-19_C06 population10_500 locus8 217 217
SB146(10-500)rep3-1_A04 population10_500 locus8 219 221
SB146(10-500)rep3-20_D06 population10_500 locus8 217 221
SB146(10-500)rep3-21_E06 population10_500 locus8 215 217
SB146(10-500)rep3-22_F06 population10_500 locus8 215 221
SB146(10-500)rep3-23_G06 population10_500 locus8 215 221
SB146(10-500)rep3-24_H06 population10_500 locus8 217 219
SB146(10-500)rep3-2_B04 population10_500 locus8 215 215
SB146(10-500)rep3-3_C04 population10_500 locus8 219 219
SB146(10-500)rep3-5_E04 population10_500 locus8 217 219
SB146(10-500)rep3-6_F04 population10_500 locus8 217 219
SB146(10-500)rep3-8_H04 population10_500 locus8 217 221
SB146(10-500)rep3-9_A05 population10_500 locus8 215 215
PB206(500)-rep3-10_B08 population500 locus8 215 217
PB206(500)-rep3-11_C08 population500 locus8 217 219
PB206(500)-rep3-12_D08 population500 locus8 215 213
PB206(500)-rep3-13_E08 population500 locus8 215 221
PB206(500)-rep3-14_F08 population500 locus8 219 221
PB206(500)-rep3-15_G08 population500 locus8 217 219
PB206(500)-rep3-16_H08 population500 locus8 217 217
PB206(500)-rep3-18_B09 population500 locus8 215 215
PB206(500)-rep3-19_C09 population500 locus8 217 221
PB206(500)-rep3-1_A07 population500 locus8 217 219
PB206(500)-rep3-20_D09 population500 locus8 215 217
PB206(500)-rep3-21_E09 population500 locus8 217 221
PB206(500)-rep3-22_F09 population500 locus8 219 219
PB206(500)-rep3-23_G09 population500 locus8 215 217
PB206(500)-rep3-24_H09 population500 locus8 215 219
PB206(500)-rep3-3_C07 population500 locus8 217 219
PB206(500)-rep3-5_E07 population500 locus8 219 219
PB206(500)-rep3-6_F07 population500 locus8 219 219
PB206(500)-rep3-8_H07 population500 locus8 221 221
PB206(500)-rep3-9_A08 population500 locus8 217 221
