# Supplementary material for: Controlling Population Evolution in the Laboratory to Evaluate Methods of Historical Inference
Source: PLoS One. 2008 Aug 13;3(8):e2960. doi: 10.1371/journal.pone.0002960 (PMC2491900; doi:10.1371/journal.pone.0002960)
Supplement: Text S1 — Data sets. Molecular data sets generated through the laboratory-controlled evolution of populations of Caenorhabditis remanei. Each text file is formatted to be read by the program it was analyzed with in this study (BayesAss+ or Bottleneck). (0.04 MB ZIP) [file pone.0002960.s001.zip › DataSets/migration/Exp100_rep1Bayes.txt]

%Immanc file generated by Formatomatic v0.4- check output
EM464(100)-rep1-10_B11 population464 locus0 277 282
EM464(100)-rep1-11_C11 population464 locus0 203 280
EM464(100)-rep1-13_E11 population464 locus0 0 0
EM464(100)-rep1-14_F11 population464 locus0 277 280
EM464(100)-rep1-15_G11 population464 locus0 203 277
EM464(100)-rep1-16_H11 population464 locus0 277 280
EM464(100)-rep1-17_A12 population464 locus0 203 203
EM464(100)-rep1-18_B12 population464 locus0 277 277
EM464(100)-rep1-19_C12 population464 locus0 203 277
EM464(100)-rep1-1_A10 population464 locus0 277 277
EM464(100)-rep1-21_E12 population464 locus0 277 277
EM464(100)-rep1-22_F12 population464 locus0 277 277
EM464(100)-rep1-24_H12 population464 locus0 0 0
EM464(100)-rep1-2_B10 population464 locus0 277 277
EM464(100)-rep1-3_C10 population464 locus0 277 277
EM464(100)-rep1-5_E10 population464 locus0 203 277
EM464(100)-rep1-6_F10 population464 locus0 277 280
EM464(100)-rep1-7_G10 population464 locus0 277 280
EM464(100)-rep1-8_H10 population464 locus0 277 277
EM464(100)-rep1-9_A11 population464 locus0 227 277
SB146(100)-rep1-12_D02 population146 locus0 203 203
SB146(100)-rep1-14_F02 population146 locus0 203 203
SB146(100)-rep1-15_G02 population146 locus0 203 277
SB146(100)-rep1-16_H02 population146 locus0 203 227
SB146(100)-rep1-18_B03 population146 locus0 0 0
SB146(100)-rep1-19_C03 population146 locus0 203 203
SB146(100)-rep1-1_A01 population146 locus0 203 203
SB146(100)-rep1-20_D03 population146 locus0 203 203
SB146(100)-rep1-21_E03 population146 locus0 227 227
SB146(100)-rep1-22_F03 population146 locus0 203 277
SB146(100)-rep1-23_G03 population146 locus0 203 203
SB146(100)-rep1-24_H03 population146 locus0 203 227
SB146(100)-rep1-2_B01 population146 locus0 0 0
SB146(100)-rep1-5_E01 population146 locus0 203 277
SB146(100)-rep1-6_F01 population146 locus0 203 203
SB146(100)-rep1-7_G01 population146 locus0 203 277
SB146(100)-rep1_25_A01 population146 locus0 203 227
SB146(100)-rep1_26_B01 population146 locus0 203 280
SB146(100)-rep1_27_C01 population146 locus0 203 280
SB146(100)-rep1_28_D01 population146 locus0 203 203
SB146(100)-rep1_29_E01 population146 locus0 203 203
SB146(100)-rep1_30_F01 population146 locus0 0 0
PB206-rep1-10_B05 population206 locus0 208 211
PB206-rep1-11_C05 population206 locus0 208 211
PB206-rep1-12_D05 population206 locus0 208 211
PB206-rep1-13_E05 population206 locus0 211 211
PB206-rep1-17_A06 population206 locus0 208 211
PB206-rep1-18_B06 population206 locus0 200 200
PB206-rep1-19_C06 population206 locus0 208 208
PB206-rep1-1_A04 population206 locus0 208 211
PB206-rep1-20_D06 population206 locus0 208 208
PB206-rep1-21_E06 population206 locus0 208 208
PB206-rep1-22_F06 population206 locus0 208 208
PB206-rep1-23_G06 population206 locus0 208 211
PB206-rep1-24_H06 population206 locus0 200 208
PB206-rep1-2_B04 population206 locus0 200 211
PB206-rep1-4_D04 population206 locus0 200 208
PB206-rep1-5_E04 population206 locus0 200 208
PB206-rep1-6_F04 population206 locus0 200 208
PB206-rep1-7_G04 population206 locus0 200 208
PB206-rep1-8_H04 population206 locus0 200 211
EM464(100)-rep1-10_B11 population464 locus1 200 200
EM464(100)-rep1-11_C11 population464 locus1 200 214
EM464(100)-rep1-13_E11 population464 locus1 200 200
EM464(100)-rep1-14_F11 population464 locus1 200 200
EM464(100)-rep1-15_G11 population464 locus1 0 0
EM464(100)-rep1-16_H11 population464 locus1 200 200
EM464(100)-rep1-17_A12 population464 locus1 0 0
EM464(100)-rep1-18_B12 population464 locus1 200 200
EM464(100)-rep1-19_C12 population464 locus1 200 214
EM464(100)-rep1-1_A10 population464 locus1 200 200
EM464(100)-rep1-21_E12 population464 locus1 200 200
EM464(100)-rep1-22_F12 population464 locus1 200 200
EM464(100)-rep1-24_H12 population464 locus1 200 200
EM464(100)-rep1-2_B10 population464 locus1 200 214
EM464(100)-rep1-3_C10 population464 locus1 200 200
EM464(100)-rep1-5_E10 population464 locus1 200 214
EM464(100)-rep1-6_F10 population464 locus1 200 200
EM464(100)-rep1-7_G10 population464 locus1 200 200
EM464(100)-rep1-8_H10 population464 locus1 200 200
EM464(100)-rep1-9_A11 population464 locus1 200 214
SB146(100)-rep1-12_D02 population146 locus1 211 214
SB146(100)-rep1-14_F02 population146 locus1 211 214
SB146(100)-rep1-15_G02 population146 locus1 0 0
SB146(100)-rep1-16_H02 population146 locus1 214 214
SB146(100)-rep1-18_B03 population146 locus1 211 214
SB146(100)-rep1-19_C03 population146 locus1 211 214
SB146(100)-rep1-1_A01 population146 locus1 214 214
SB146(100)-rep1-20_D03 population146 locus1 214 214
SB146(100)-rep1-21_E03 population146 locus1 211 214
SB146(100)-rep1-22_F03 population146 locus1 200 214
SB146(100)-rep1-23_G03 population146 locus1 211 214
SB146(100)-rep1-24_H03 population146 locus1 214 214
SB146(100)-rep1-2_B01 population146 locus1 214 214
SB146(100)-rep1-5_E01 population146 locus1 200 211
SB146(100)-rep1-6_F01 population146 locus1 211 214
SB146(100)-rep1-7_G01 population146 locus1 200 200
SB146(100)-rep1_25_A01 population146 locus1 214 214
SB146(100)-rep1_26_B01 population146 locus1 200 214
SB146(100)-rep1_27_C01 population146 locus1 200 214
SB146(100)-rep1_28_D01 population146 locus1 214 214
SB146(100)-rep1_29_E01 population146 locus1 214 214
SB146(100)-rep1_30_F01 population146 locus1 211 214
PB206-rep1-10_B05 population206 locus1 214 222
PB206-rep1-11_C05 population206 locus1 214 214
PB206-rep1-12_D05 population206 locus1 231 231
PB206-rep1-13_E05 population206 locus1 231 231
PB206-rep1-17_A06 population206 locus1 214 222
PB206-rep1-18_B06 population206 locus1 214 214
PB206-rep1-19_C06 population206 locus1 222 231
PB206-rep1-1_A04 population206 locus1 214 231
PB206-rep1-20_D06 population206 locus1 222 222
PB206-rep1-21_E06 population206 locus1 214 231
PB206-rep1-22_F06 population206 locus1 231 231
PB206-rep1-23_G06 population206 locus1 214 231
PB206-rep1-24_H06 population206 locus1 214 214
PB206-rep1-2_B04 population206 locus1 222 222
PB206-rep1-4_D04 population206 locus1 214 222
PB206-rep1-5_E04 population206 locus1 214 214
PB206-rep1-6_F04 population206 locus1 214 214
PB206-rep1-7_G04 population206 locus1 214 214
PB206-rep1-8_H04 population206 locus1 214 231
EM464(100)-rep1-10_B11 population464 locus2 266 266
EM464(100)-rep1-11_C11 population464 locus2 266 266
EM464(100)-rep1-13_E11 population464 locus2 266 266
EM464(100)-rep1-14_F11 population464 locus2 266 266
EM464(100)-rep1-15_G11 population464 locus2 266 266
EM464(100)-rep1-16_H11 population464 locus2 266 266
EM464(100)-rep1-17_A12 population464 locus2 264 264
EM464(100)-rep1-18_B12 population464 locus2 266 266
EM464(100)-rep1-19_C12 population464 locus2 268 268
EM464(100)-rep1-1_A10 population464 locus2 266 266
EM464(100)-rep1-21_E12 population464 locus2 266 266
EM464(100)-rep1-22_F12 population464 locus2 0 0
EM464(100)-rep1-24_H12 population464 locus2 266 266
EM464(100)-rep1-2_B10 population464 locus2 266 266
EM464(100)-rep1-3_C10 population464 locus2 266 266
EM464(100)-rep1-5_E10 population464 locus2 266 266
EM464(100)-rep1-6_F10 population464 locus2 266 266
EM464(100)-rep1-7_G10 population464 locus2 266 266
EM464(100)-rep1-8_H10 population464 locus2 266 266
EM464(100)-rep1-9_A11 population464 locus2 266 266
SB146(100)-rep1-12_D02 population146 locus2 264 264
SB146(100)-rep1-14_F02 population146 locus2 264 264
SB146(100)-rep1-15_G02 population146 locus2 264 264
SB146(100)-rep1-16_H02 population146 locus2 264 264
SB146(100)-rep1-18_B03 population146 locus2 264 268
SB146(100)-rep1-19_C03 population146 locus2 264 264
SB146(100)-rep1-1_A01 population146 locus2 264 264
SB146(100)-rep1-20_D03 population146 locus2 264 264
SB146(100)-rep1-21_E03 population146 locus2 264 264
SB146(100)-rep1-22_F03 population146 locus2 266 266
SB146(100)-rep1-23_G03 population146 locus2 264 264
SB146(100)-rep1-24_H03 population146 locus2 264 264
SB146(100)-rep1-2_B01 population146 locus2 264 264
SB146(100)-rep1-5_E01 population146 locus2 266 266
SB146(100)-rep1-6_F01 population146 locus2 264 264
SB146(100)-rep1-7_G01 population146 locus2 264 266
SB146(100)-rep1_25_A01 population146 locus2 264 264
SB146(100)-rep1_26_B01 population146 locus2 266 266
SB146(100)-rep1_27_C01 population146 locus2 264 264
SB146(100)-rep1_28_D01 population146 locus2 264 264
SB146(100)-rep1_29_E01 population146 locus2 264 264
SB146(100)-rep1_30_F01 population146 locus2 264 264
PB206-rep1-10_B05 population206 locus2 260 266
PB206-rep1-11_C05 population206 locus2 260 266
PB206-rep1-12_D05 population206 locus2 266 268
PB206-rep1-13_E05 population206 locus2 260 266
PB206-rep1-17_A06 population206 locus2 260 266
PB206-rep1-18_B06 population206 locus2 260 260
PB206-rep1-19_C06 population206 locus2 258 260
PB206-rep1-1_A04 population206 locus2 260 260
PB206-rep1-20_D06 population206 locus2 260 260
PB206-rep1-21_E06 population206 locus2 260 260
PB206-rep1-22_F06 population206 locus2 258 260
PB206-rep1-23_G06 population206 locus2 260 260
PB206-rep1-24_H06 population206 locus2 268 268
PB206-rep1-2_B04 population206 locus2 258 260
PB206-rep1-4_D04 population206 locus2 260 260
PB206-rep1-5_E04 population206 locus2 260 266
PB206-rep1-6_F04 population206 locus2 260 260
PB206-rep1-7_G04 population206 locus2 260 260
PB206-rep1-8_H04 population206 locus2 260 266
EM464(100)-rep1-10_B11 population464 locus3 325 325
EM464(100)-rep1-11_C11 population464 locus3 321 325
EM464(100)-rep1-13_E11 population464 locus3 325 325
EM464(100)-rep1-14_F11 population464 locus3 325 325
EM464(100)-rep1-15_G11 population464 locus3 0 0
EM464(100)-rep1-16_H11 population464 locus3 325 325
EM464(100)-rep1-17_A12 population464 locus3 300 321
EM464(100)-rep1-18_B12 population464 locus3 325 325
EM464(100)-rep1-19_C12 population464 locus3 321 325
EM464(100)-rep1-1_A10 population464 locus3 325 325
EM464(100)-rep1-21_E12 population464 locus3 325 325
EM464(100)-rep1-22_F12 population464 locus3 325 325
EM464(100)-rep1-24_H12 population464 locus3 325 325
EM464(100)-rep1-2_B10 population464 locus3 321 325
EM464(100)-rep1-3_C10 population464 locus3 325 325
EM464(100)-rep1-5_E10 population464 locus3 321 325
EM464(100)-rep1-6_F10 population464 locus3 325 325
EM464(100)-rep1-7_G10 population464 locus3 321 325
EM464(100)-rep1-8_H10 population464 locus3 325 325
EM464(100)-rep1-9_A11 population464 locus3 321 325
SB146(100)-rep1-12_D02 population146 locus3 321 321
SB146(100)-rep1-14_F02 population146 locus3 300 321
SB146(100)-rep1-15_G02 population146 locus3 300 321
SB146(100)-rep1-16_H02 population146 locus3 300 321
SB146(100)-rep1-18_B03 population146 locus3 321 321
SB146(100)-rep1-19_C03 population146 locus3 300 321
SB146(100)-rep1-1_A01 population146 locus3 300 321
SB146(100)-rep1-20_D03 population146 locus3 321 321
SB146(100)-rep1-21_E03 population146 locus3 300 321
SB146(100)-rep1-22_F03 population146 locus3 300 325
SB146(100)-rep1-23_G03 population146 locus3 300 321
SB146(100)-rep1-24_H03 population146 locus3 300 321
SB146(100)-rep1-2_B01 population146 locus3 300 321
SB146(100)-rep1-5_E01 population146 locus3 321 325
SB146(100)-rep1-6_F01 population146 locus3 321 321
SB146(100)-rep1-7_G01 population146 locus3 300 325
SB146(100)-rep1_25_A01 population146 locus3 321 321
SB146(100)-rep1_26_B01 population146 locus3 300 321
SB146(100)-rep1_27_C01 population146 locus3 300 321
SB146(100)-rep1_28_D01 population146 locus3 321 321
SB146(100)-rep1_29_E01 population146 locus3 321 321
SB146(100)-rep1_30_F01 population146 locus3 300 300
PB206-rep1-10_B05 population206 locus3 319 319
PB206-rep1-11_C05 population206 locus3 319 319
PB206-rep1-12_D05 population206 locus3 325 331
PB206-rep1-13_E05 population206 locus3 319 328
PB206-rep1-17_A06 population206 locus3 319 325
PB206-rep1-18_B06 population206 locus3 319 319
PB206-rep1-19_C06 population206 locus3 317 319
PB206-rep1-1_A04 population206 locus3 319 328
PB206-rep1-20_D06 population206 locus3 319 319
PB206-rep1-21_E06 population206 locus3 319 319
PB206-rep1-22_F06 population206 locus3 317 319
PB206-rep1-23_G06 population206 locus3 319 328
PB206-rep1-24_H06 population206 locus3 331 331
PB206-rep1-2_B04 population206 locus3 317 319
PB206-rep1-4_D04 population206 locus3 319 319
PB206-rep1-5_E04 population206 locus3 319 325
PB206-rep1-6_F04 population206 locus3 319 328
PB206-rep1-7_G04 population206 locus3 319 319
PB206-rep1-8_H04 population206 locus3 319 319
EM464(100)-rep1-10_B11 population464 locus4 377 377
EM464(100)-rep1-11_C11 population464 locus4 365 377
EM464(100)-rep1-13_E11 population464 locus4 365 377
EM464(100)-rep1-14_F11 population464 locus4 377 377
EM464(100)-rep1-15_G11 population464 locus4 365 377
EM464(100)-rep1-16_H11 population464 locus4 377 377
EM464(100)-rep1-17_A12 population464 locus4 365 365
EM464(100)-rep1-18_B12 population464 locus4 377 377
EM464(100)-rep1-19_C12 population464 locus4 365 377
EM464(100)-rep1-1_A10 population464 locus4 377 377
EM464(100)-rep1-21_E12 population464 locus4 377 377
EM464(100)-rep1-22_F12 population464 locus4 377 377
EM464(100)-rep1-24_H12 population464 locus4 365 377
EM464(100)-rep1-2_B10 population464 locus4 365 377
EM464(100)-rep1-3_C10 population464 locus4 377 377
EM464(100)-rep1-5_E10 population464 locus4 365 377
EM464(100)-rep1-6_F10 population464 locus4 377 377
EM464(100)-rep1-7_G10 population464 locus4 365 377
EM464(100)-rep1-8_H10 population464 locus4 377 377
EM464(100)-rep1-9_A11 population464 locus4 365 377
SB146(100)-rep1-12_D02 population146 locus4 365 365
SB146(100)-rep1-14_F02 population146 locus4 365 365
SB146(100)-rep1-15_G02 population146 locus4 365 365
SB146(100)-rep1-16_H02 population146 locus4 365 365
SB146(100)-rep1-18_B03 population146 locus4 365 365
SB146(100)-rep1-19_C03 population146 locus4 365 365
SB146(100)-rep1-1_A01 population146 locus4 365 365
SB146(100)-rep1-20_D03 population146 locus4 365 365
SB146(100)-rep1-21_E03 population146 locus4 365 365
SB146(100)-rep1-22_F03 population146 locus4 365 377
SB146(100)-rep1-23_G03 population146 locus4 365 365
SB146(100)-rep1-24_H03 population146 locus4 365 365
SB146(100)-rep1-2_B01 population146 locus4 353 365
SB146(100)-rep1-5_E01 population146 locus4 365 377
SB146(100)-rep1-6_F01 population146 locus4 365 365
SB146(100)-rep1-7_G01 population146 locus4 365 365
SB146(100)-rep1_25_A01 population146 locus4 365 365
SB146(100)-rep1_26_B01 population146 locus4 365 377
SB146(100)-rep1_27_C01 population146 locus4 365 377
SB146(100)-rep1_28_D01 population146 locus4 365 365
SB146(100)-rep1_29_E01 population146 locus4 365 365
SB146(100)-rep1_30_F01 population146 locus4 365 365
PB206-rep1-10_B05 population206 locus4 376 392
PB206-rep1-11_C05 population206 locus4 376 392
PB206-rep1-12_D05 population206 locus4 376 392
PB206-rep1-13_E05 population206 locus4 377 392
PB206-rep1-17_A06 population206 locus4 376 392
PB206-rep1-18_B06 population206 locus4 377 392
PB206-rep1-19_C06 population206 locus4 376 392
PB206-rep1-1_A04 population206 locus4 376 392
PB206-rep1-20_D06 population206 locus4 392 392
PB206-rep1-21_E06 population206 locus4 377 392
PB206-rep1-22_F06 population206 locus4 377 392
PB206-rep1-23_G06 population206 locus4 376 392
PB206-rep1-24_H06 population206 locus4 376 392
PB206-rep1-2_B04 population206 locus4 376 392
PB206-rep1-4_D04 population206 locus4 392 392
PB206-rep1-5_E04 population206 locus4 392 392
PB206-rep1-6_F04 population206 locus4 377 392
PB206-rep1-7_G04 population206 locus4 392 392
PB206-rep1-8_H04 population206 locus4 377 392
EM464(100)-rep1-10_B11 population464 locus5 201 201
EM464(100)-rep1-11_C11 population464 locus5 201 201
EM464(100)-rep1-13_E11 population464 locus5 201 201
EM464(100)-rep1-14_F11 population464 locus5 201 201
EM464(100)-rep1-15_G11 population464 locus5 201 201
EM464(100)-rep1-16_H11 population464 locus5 201 201
EM464(100)-rep1-17_A12 population464 locus5 201 201
EM464(100)-rep1-18_B12 population464 locus5 201 201
EM464(100)-rep1-19_C12 population464 locus5 199 201
EM464(100)-rep1-1_A10 population464 locus5 201 201
EM464(100)-rep1-21_E12 population464 locus5 201 201
EM464(100)-rep1-22_F12 population464 locus5 201 201
EM464(100)-rep1-24_H12 population464 locus5 201 201
EM464(100)-rep1-2_B10 population464 locus5 201 201
EM464(100)-rep1-3_C10 population464 locus5 201 201
EM464(100)-rep1-5_E10 population464 locus5 199 201
EM464(100)-rep1-6_F10 population464 locus5 201 201
EM464(100)-rep1-7_G10 population464 locus5 201 201
EM464(100)-rep1-8_H10 population464 locus5 201 201
EM464(100)-rep1-9_A11 population464 locus5 201 201
SB146(100)-rep1-12_D02 population146 locus5 0 0
SB146(100)-rep1-14_F02 population146 locus5 203 203
SB146(100)-rep1-15_G02 population146 locus5 203 203
SB146(100)-rep1-16_H02 population146 locus5 203 203
SB146(100)-rep1-18_B03 population146 locus5 0 0
SB146(100)-rep1-19_C03 population146 locus5 203 203
SB146(100)-rep1-1_A01 population146 locus5 203 203
SB146(100)-rep1-20_D03 population146 locus5 203 203
SB146(100)-rep1-21_E03 population146 locus5 203 203
SB146(100)-rep1-22_F03 population146 locus5 201 201
SB146(100)-rep1-23_G03 population146 locus5 203 203
SB146(100)-rep1-24_H03 population146 locus5 203 203
SB146(100)-rep1-2_B01 population146 locus5 203 203
SB146(100)-rep1-5_E01 population146 locus5 0 0
SB146(100)-rep1-6_F01 population146 locus5 203 203
SB146(100)-rep1-7_G01 population146 locus5 0 0
SB146(100)-rep1_25_A01 population146 locus5 203 203
SB146(100)-rep1_26_B01 population146 locus5 201 201
SB146(100)-rep1_27_C01 population146 locus5 0 0
SB146(100)-rep1_28_D01 population146 locus5 203 203
SB146(100)-rep1_29_E01 population146 locus5 203 203
SB146(100)-rep1_30_F01 population146 locus5 203 203
PB206-rep1-10_B05 population206 locus5 196 201
PB206-rep1-11_C05 population206 locus5 197 197
PB206-rep1-12_D05 population206 locus5 197 197
PB206-rep1-13_E05 population206 locus5 196 196
PB206-rep1-17_A06 population206 locus5 197 197
PB206-rep1-18_B06 population206 locus5 197 197
PB206-rep1-19_C06 population206 locus5 197 197
PB206-rep1-1_A04 population206 locus5 196 196
PB206-rep1-20_D06 population206 locus5 196 196
PB206-rep1-21_E06 population206 locus5 196 196
PB206-rep1-22_F06 population206 locus5 196 203
PB206-rep1-23_G06 population206 locus5 197 197
PB206-rep1-24_H06 population206 locus5 196 201
PB206-rep1-2_B04 population206 locus5 201 201
PB206-rep1-4_D04 population206 locus5 196 196
PB206-rep1-5_E04 population206 locus5 196 196
PB206-rep1-6_F04 population206 locus5 197 197
PB206-rep1-7_G04 population206 locus5 197 197
PB206-rep1-8_H04 population206 locus5 197 197
EM464(100)-rep1-10_B11 population464 locus6 250 253
EM464(100)-rep1-11_C11 population464 locus6 0 0
EM464(100)-rep1-13_E11 population464 locus6 253 253
EM464(100)-rep1-14_F11 population464 locus6 253 253
EM464(100)-rep1-15_G11 population464 locus6 0 0
EM464(100)-rep1-16_H11 population464 locus6 253 253
EM464(100)-rep1-17_A12 population464 locus6 250 259
EM464(100)-rep1-18_B12 population464 locus6 253 253
EM464(100)-rep1-19_C12 population464 locus6 253 259
EM464(100)-rep1-1_A10 population464 locus6 253 253
EM464(100)-rep1-21_E12 population464 locus6 253 253
EM464(100)-rep1-22_F12 population464 locus6 253 253
EM464(100)-rep1-24_H12 population464 locus6 253 253
EM464(100)-rep1-2_B10 population464 locus6 253 259
EM464(100)-rep1-3_C10 population464 locus6 253 253
EM464(100)-rep1-5_E10 population464 locus6 253 259
EM464(100)-rep1-6_F10 population464 locus6 253 253
EM464(100)-rep1-7_G10 population464 locus6 253 259
EM464(100)-rep1-8_H10 population464 locus6 253 253
EM464(100)-rep1-9_A11 population464 locus6 253 253
SB146(100)-rep1-12_D02 population146 locus6 259 259
SB146(100)-rep1-14_F02 population146 locus6 250 259
SB146(100)-rep1-15_G02 population146 locus6 250 259
SB146(100)-rep1-16_H02 population146 locus6 250 259
SB146(100)-rep1-18_B03 population146 locus6 259 259
SB146(100)-rep1-19_C03 population146 locus6 250 259
SB146(100)-rep1-1_A01 population146 locus6 250 259
SB146(100)-rep1-20_D03 population146 locus6 259 259
SB146(100)-rep1-21_E03 population146 locus6 250 259
SB146(100)-rep1-22_F03 population146 locus6 250 253
SB146(100)-rep1-23_G03 population146 locus6 250 259
SB146(100)-rep1-24_H03 population146 locus6 250 259
SB146(100)-rep1-2_B01 population146 locus6 259 259
SB146(100)-rep1-5_E01 population146 locus6 253 259
SB146(100)-rep1-6_F01 population146 locus6 259 259
SB146(100)-rep1-7_G01 population146 locus6 250 250
SB146(100)-rep1_25_A01 population146 locus6 259 259
SB146(100)-rep1_26_B01 population146 locus6 0 0
SB146(100)-rep1_27_C01 population146 locus6 250 259
SB146(100)-rep1_28_D01 population146 locus6 259 259
SB146(100)-rep1_29_E01 population146 locus6 259 259
SB146(100)-rep1_30_F01 population146 locus6 250 259
PB206-rep1-10_B05 population206 locus6 253 253
PB206-rep1-11_C05 population206 locus6 253 253
PB206-rep1-12_D05 population206 locus6 253 259
PB206-rep1-13_E05 population206 locus6 259 259
PB206-rep1-17_A06 population206 locus6 253 253
PB206-rep1-18_B06 population206 locus6 253 259
PB206-rep1-19_C06 population206 locus6 259 259
PB206-rep1-1_A04 population206 locus6 259 259
PB206-rep1-20_D06 population206 locus6 253 253
PB206-rep1-21_E06 population206 locus6 253 253
PB206-rep1-22_F06 population206 locus6 253 253
PB206-rep1-23_G06 population206 locus6 259 259
PB206-rep1-24_H06 population206 locus6 259 259
PB206-rep1-2_B04 population206 locus6 253 253
PB206-rep1-4_D04 population206 locus6 259 259
PB206-rep1-5_E04 population206 locus6 253 253
PB206-rep1-6_F04 population206 locus6 259 259
PB206-rep1-7_G04 population206 locus6 253 253
PB206-rep1-8_H04 population206 locus6 253 253
EM464(100)-rep1-10_B11 population464 locus7 307 307
EM464(100)-rep1-11_C11 population464 locus7 307 309
EM464(100)-rep1-13_E11 population464 locus7 307 307
EM464(100)-rep1-14_F11 population464 locus7 307 307
EM464(100)-rep1-15_G11 population464 locus7 307 309
EM464(100)-rep1-16_H11 population464 locus7 307 307
EM464(100)-rep1-17_A12 population464 locus7 307 307
EM464(100)-rep1-18_B12 population464 locus7 307 307
EM464(100)-rep1-19_C12 population464 locus7 305 307
EM464(100)-rep1-1_A10 population464 locus7 307 307
EM464(100)-rep1-21_E12 population464 locus7 307 307
EM464(100)-rep1-22_F12 population464 locus7 307 307
EM464(100)-rep1-24_H12 population464 locus7 307 307
EM464(100)-rep1-2_B10 population464 locus7 307 307
EM464(100)-rep1-3_C10 population464 locus7 307 307
EM464(100)-rep1-5_E10 population464 locus7 307 309
EM464(100)-rep1-6_F10 population464 locus7 307 307
EM464(100)-rep1-7_G10 population464 locus7 307 307
EM464(100)-rep1-8_H10 population464 locus7 307 307
EM464(100)-rep1-9_A11 population464 locus7 305 307
SB146(100)-rep1-12_D02 population146 locus7 309 309
SB146(100)-rep1-14_F02 population146 locus7 309 309
SB146(100)-rep1-15_G02 population146 locus7 309 309
SB146(100)-rep1-16_H02 population146 locus7 309 309
SB146(100)-rep1-18_B03 population146 locus7 305 305
SB146(100)-rep1-19_C03 population146 locus7 305 309
SB146(100)-rep1-1_A01 population146 locus7 305 305
SB146(100)-rep1-20_D03 population146 locus7 309 309
SB146(100)-rep1-21_E03 population146 locus7 309 309
SB146(100)-rep1-22_F03 population146 locus7 309 309
SB146(100)-rep1-23_G03 population146 locus7 305 309
SB146(100)-rep1-24_H03 population146 locus7 305 305
SB146(100)-rep1-2_B01 population146 locus7 305 309
SB146(100)-rep1-5_E01 population146 locus7 309 309
SB146(100)-rep1-6_F01 population146 locus7 309 309
SB146(100)-rep1-7_G01 population146 locus7 305 307
SB146(100)-rep1_25_A01 population146 locus7 305 309
SB146(100)-rep1_26_B01 population146 locus7 307 309
SB146(100)-rep1_27_C01 population146 locus7 305 309
SB146(100)-rep1_28_D01 population146 locus7 305 309
SB146(100)-rep1_29_E01 population146 locus7 305 309
SB146(100)-rep1_30_F01 population146 locus7 305 309
PB206-rep1-10_B05 population206 locus7 0 0
PB206-rep1-11_C05 population206 locus7 0 0
PB206-rep1-12_D05 population206 locus7 307 311
PB206-rep1-13_E05 population206 locus7 307 311
PB206-rep1-17_A06 population206 locus7 307 316
PB206-rep1-18_B06 population206 locus7 307 307
PB206-rep1-19_C06 population206 locus7 311 311
PB206-rep1-1_A04 population206 locus7 0 0
PB206-rep1-20_D06 population206 locus7 316 316
PB206-rep1-21_E06 population206 locus7 307 316
PB206-rep1-22_F06 population206 locus7 307 316
PB206-rep1-23_G06 population206 locus7 311 316
PB206-rep1-24_H06 population206 locus7 307 311
PB206-rep1-2_B04 population206 locus7 307 316
PB206-rep1-4_D04 population206 locus7 307 311
PB206-rep1-5_E04 population206 locus7 307 316
PB206-rep1-6_F04 population206 locus7 307 316
PB206-rep1-7_G04 population206 locus7 309 316
PB206-rep1-8_H04 population206 locus7 307 307
EM464(100)-rep1-10_B11 population464 locus8 215 217
EM464(100)-rep1-11_C11 population464 locus8 217 219
EM464(100)-rep1-13_E11 population464 locus8 217 217
EM464(100)-rep1-14_F11 population464 locus8 217 219
EM464(100)-rep1-15_G11 population464 locus8 215 217
EM464(100)-rep1-16_H11 population464 locus8 217 219
EM464(100)-rep1-17_A12 population464 locus8 219 219
EM464(100)-rep1-18_B12 population464 locus8 215 217
EM464(100)-rep1-19_C12 population464 locus8 217 217
EM464(100)-rep1-1_A10 population464 locus8 217 217
EM464(100)-rep1-21_E12 population464 locus8 217 217
EM464(100)-rep1-22_F12 population464 locus8 217 219
EM464(100)-rep1-24_H12 population464 locus8 217 219
EM464(100)-rep1-2_B10 population464 locus8 217 219
EM464(100)-rep1-3_C10 population464 locus8 217 219
EM464(100)-rep1-5_E10 population464 locus8 217 219
EM464(100)-rep1-6_F10 population464 locus8 217 217
EM464(100)-rep1-7_G10 population464 locus8 219 219
EM464(100)-rep1-8_H10 population464 locus8 217 219
EM464(100)-rep1-9_A11 population464 locus8 217 219
SB146(100)-rep1-12_D02 population146 locus8 217 217
SB146(100)-rep1-14_F02 population146 locus8 219 219
SB146(100)-rep1-15_G02 population146 locus8 0 0
SB146(100)-rep1-16_H02 population146 locus8 217 219
SB146(100)-rep1-18_B03 population146 locus8 217 219
SB146(100)-rep1-19_C03 population146 locus8 219 219
SB146(100)-rep1-1_A01 population146 locus8 219 219
SB146(100)-rep1-20_D03 population146 locus8 217 219
SB146(100)-rep1-21_E03 population146 locus8 217 219
SB146(100)-rep1-22_F03 population146 locus8 217 219
SB146(100)-rep1-23_G03 population146 locus8 219 219
SB146(100)-rep1-24_H03 population146 locus8 219 219
SB146(100)-rep1-2_B01 population146 locus8 219 219
SB146(100)-rep1-5_E01 population146 locus8 217 219
SB146(100)-rep1-6_F01 population146 locus8 219 219
SB146(100)-rep1-7_G01 population146 locus8 217 217
SB146(100)-rep1_25_A01 population146 locus8 217 219
SB146(100)-rep1_26_B01 population146 locus8 217 219
SB146(100)-rep1_27_C01 population146 locus8 217 217
SB146(100)-rep1_28_D01 population146 locus8 217 219
SB146(100)-rep1_29_E01 population146 locus8 219 219
SB146(100)-rep1_30_F01 population146 locus8 217 219
PB206-rep1-10_B05 population206 locus8 217 221
PB206-rep1-11_C05 population206 locus8 217 217
PB206-rep1-12_D05 population206 locus8 221 221
PB206-rep1-13_E05 population206 locus8 215 221
PB206-rep1-17_A06 population206 locus8 217 221
PB206-rep1-18_B06 population206 locus8 217 221
PB206-rep1-19_C06 population206 locus8 217 217
PB206-rep1-1_A04 population206 locus8 217 221
PB206-rep1-20_D06 population206 locus8 217 221
PB206-rep1-21_E06 population206 locus8 215 217
PB206-rep1-22_F06 population206 locus8 215 217
PB206-rep1-23_G06 population206 locus8 217 221
PB206-rep1-24_H06 population206 locus8 217 221
PB206-rep1-2_B04 population206 locus8 217 221
PB206-rep1-4_D04 population206 locus8 217 221
PB206-rep1-5_E04 population206 locus8 215 217
PB206-rep1-6_F04 population206 locus8 215 217
PB206-rep1-7_G04 population206 locus8 217 217
PB206-rep1-8_H04 population206 locus8 217 217
