# Supplementary material for: Controlling Population Evolution in the Laboratory to Evaluate Methods of Historical Inference
Source: PLoS One. 2008 Aug 13;3(8):e2960. doi: 10.1371/journal.pone.0002960 (PMC2491900; doi:10.1371/journal.pone.0002960)
Supplement: Text S1 — Data sets. Molecular data sets generated through the laboratory-controlled evolution of populations of Caenorhabditis remanei. Each text file is formatted to be read by the program it was analyzed with in this study (BayesAss+ or Bottleneck). (0.04 MB ZIP) [file pone.0002960.s001.zip › DataSets/migration/Exp100_rep2Bayes.txt]

%Immanc file generated by Formatomatic v0.4- check output
EM464(100)rep2-10_B05 population464 locus0 203 277
EM464(100)rep2-11_C05 population464 locus0 277 277
EM464(100)rep2-12_D05 population464 locus0 277 277
EM464(100)rep2-13_E05 population464 locus0 203 203
EM464(100)rep2-14_F05 population464 locus0 277 277
EM464(100)rep2-15_G05 population464 locus0 277 277
EM464(100)rep2-16_H05 population464 locus0 277 277
EM464(100)rep2-17_A06 population464 locus0 277 277
EM464(100)rep2-18_B06 population464 locus0 277 277
EM464(100)rep2-19_C06 population464 locus0 277 277
EM464(100)rep2-20_D06 population464 locus0 277 277
EM464(100)rep2-21_E06 population464 locus0 277 277
EM464(100)rep2-22_F06 population464 locus0 277 277
EM464(100)rep2-23_G06 population464 locus0 203 277
EM464(100)rep2-2_B04 population464 locus0 277 277
EM464(100)rep2-3_C04 population464 locus0 227 277
EM464(100)rep2-4_D04 population464 locus0 277 277
EM464(100)rep2-5_E04 population464 locus0 277 277
EM464(100)rep2-8_H04 population464 locus0 277 277
SB146(100)-rep2-10_B08 population146 locus0 203 203
SB146(100)-rep2-11_C08 population146 locus0 277 277
SB146(100)-rep2-12_D08 population146 locus0 203 203
SB146(100)-rep2-13_E08 population146 locus0 203 203
SB146(100)-rep2-14_F08 population146 locus0 203 203
SB146(100)-rep2-15_G08 population146 locus0 0 0
SB146(100)-rep2-16_H08 population146 locus0 277 277
SB146(100)-rep2-17_A09 population146 locus0 277 277
SB146(100)-rep2-1_A07 population146 locus0 203 277
SB146(100)-rep2-20_D09 population146 locus0 0 0
SB146(100)-rep2-21_E09 population146 locus0 227 227
SB146(100)-rep2-23_G09 population146 locus0 227 227
SB146(100)-rep2-2_B07 population146 locus0 227 227
SB146(100)-rep2-3_C07 population146 locus0 277 277
SB146(100)-rep2-4_D07 population146 locus0 203 227
SB146(100)-rep2-5_E07 population146 locus0 224 227
SB146(100)-rep2-8_H07 population146 locus0 203 203
SB146(100)-rep2-9 population146 locus0 203 277
SB146(100)-rep2_25_G01 population146 locus0 277 277
SB146(100)-rep2_26_H01 population146 locus0 203 227
SB146(100)-rep2_28_B02 population146 locus0 203 203
SB146(100)-rep2_29_C02 population146 locus0 203 203
PB206-rep2-10_B11 population206 locus0 211 211
PB206-rep2-11_C11 population206 locus0 200 208
PB206-rep2-14_F11 population206 locus0 211 211
PB206-rep2-15_G11 population206 locus0 208 211
PB206-rep2-18_B12 population206 locus0 0 0
PB206-rep2-19_C12 population206 locus0 211 211
PB206-rep2-1_A10 population206 locus0 200 208
PB206-rep2-20_D12 population206 locus0 200 200
PB206-rep2-21_E12 population206 locus0 208 211
PB206-rep2-22_F12 population206 locus0 200 211
PB206-rep2-23_G12 population206 locus0 200 211
PB206-rep2-24_H12 population206 locus0 0 0
PB206-rep2-3_C10 population206 locus0 211 211
PB206-rep2-5_E10 population206 locus0 211 211
PB206-rep2-6_F10 population206 locus0 211 211
PB206-rep2-7_G10 population206 locus0 211 211
PB206-rep2-8_H10 population206 locus0 211 211
PB206-rep2_25_D02 population206 locus0 211 211
PB206-rep2_26_E02 population206 locus0 211 211
PB206-rep2_27_F02 population206 locus0 200 211
PB206-rep2_28_G02 population206 locus0 0 0
PB206-rep2_29_H02 population206 locus0 200 211
EM464(100)rep2-10_B05 population464 locus1 200 214
EM464(100)rep2-11_C05 population464 locus1 200 200
EM464(100)rep2-12_D05 population464 locus1 200 200
EM464(100)rep2-13_E05 population464 locus1 211 214
EM464(100)rep2-14_F05 population464 locus1 200 200
EM464(100)rep2-15_G05 population464 locus1 200 200
EM464(100)rep2-16_H05 population464 locus1 200 200
EM464(100)rep2-17_A06 population464 locus1 200 200
EM464(100)rep2-18_B06 population464 locus1 200 200
EM464(100)rep2-19_C06 population464 locus1 200 200
EM464(100)rep2-20_D06 population464 locus1 200 200
EM464(100)rep2-21_E06 population464 locus1 200 200
EM464(100)rep2-22_F06 population464 locus1 200 200
EM464(100)rep2-23_G06 population464 locus1 200 214
EM464(100)rep2-2_B04 population464 locus1 200 200
EM464(100)rep2-3_C04 population464 locus1 200 200
EM464(100)rep2-4_D04 population464 locus1 200 200
EM464(100)rep2-5_E04 population464 locus1 200 200
EM464(100)rep2-8_H04 population464 locus1 200 200
SB146(100)-rep2-10_B08 population146 locus1 214 214
SB146(100)-rep2-11_C08 population146 locus1 200 214
SB146(100)-rep2-12_D08 population146 locus1 211 214
SB146(100)-rep2-13_E08 population146 locus1 211 214
SB146(100)-rep2-14_F08 population146 locus1 211 214
SB146(100)-rep2-15_G08 population146 locus1 0 0
SB146(100)-rep2-16_H08 population146 locus1 214 214
SB146(100)-rep2-17_A09 population146 locus1 200 200
SB146(100)-rep2-1_A07 population146 locus1 214 214
SB146(100)-rep2-20_D09 population146 locus1 214 214
SB146(100)-rep2-21_E09 population146 locus1 211 214
SB146(100)-rep2-23_G09 population146 locus1 211 214
SB146(100)-rep2-2_B07 population146 locus1 214 214
SB146(100)-rep2-3_C07 population146 locus1 200 200
SB146(100)-rep2-4_D07 population146 locus1 211 211
SB146(100)-rep2-5_E07 population146 locus1 200 211
SB146(100)-rep2-8_H07 population146 locus1 0 0
SB146(100)-rep2-9 population146 locus1 200 200
SB146(100)-rep2_25_G01 population146 locus1 200 200
SB146(100)-rep2_26_H01 population146 locus1 0 0
SB146(100)-rep2_28_B02 population146 locus1 214 214
SB146(100)-rep2_29_C02 population146 locus1 0 0
PB206-rep2-10_B11 population206 locus1 214 214
PB206-rep2-11_C11 population206 locus1 214 231
PB206-rep2-14_F11 population206 locus1 214 214
PB206-rep2-15_G11 population206 locus1 214 231
PB206-rep2-18_B12 population206 locus1 214 214
PB206-rep2-19_C12 population206 locus1 231 231
PB206-rep2-1_A10 population206 locus1 222 222
PB206-rep2-20_D12 population206 locus1 231 231
PB206-rep2-21_E12 population206 locus1 214 214
PB206-rep2-22_F12 population206 locus1 214 222
PB206-rep2-23_G12 population206 locus1 222 231
PB206-rep2-24_H12 population206 locus1 222 231
PB206-rep2-3_C10 population206 locus1 231 231
PB206-rep2-5_E10 population206 locus1 222 222
PB206-rep2-6_F10 population206 locus1 222 231
PB206-rep2-7_G10 population206 locus1 214 222
PB206-rep2-8_H10 population206 locus1 214 222
PB206-rep2_25_D02 population206 locus1 214 222
PB206-rep2_26_E02 population206 locus1 222 222
PB206-rep2_27_F02 population206 locus1 214 214
PB206-rep2_28_G02 population206 locus1 214 231
PB206-rep2_29_H02 population206 locus1 0 0
EM464(100)rep2-10_B05 population464 locus2 266 266
EM464(100)rep2-11_C05 population464 locus2 266 266
EM464(100)rep2-12_D05 population464 locus2 264 266
EM464(100)rep2-13_E05 population464 locus2 264 264
EM464(100)rep2-14_F05 population464 locus2 266 266
EM464(100)rep2-15_G05 population464 locus2 266 266
EM464(100)rep2-16_H05 population464 locus2 266 266
EM464(100)rep2-17_A06 population464 locus2 266 266
EM464(100)rep2-18_B06 population464 locus2 266 266
EM464(100)rep2-19_C06 population464 locus2 266 266
EM464(100)rep2-20_D06 population464 locus2 266 266
EM464(100)rep2-21_E06 population464 locus2 266 266
EM464(100)rep2-22_F06 population464 locus2 266 266
EM464(100)rep2-23_G06 population464 locus2 266 266
EM464(100)rep2-2_B04 population464 locus2 266 266
EM464(100)rep2-3_C04 population464 locus2 266 266
EM464(100)rep2-4_D04 population464 locus2 266 266
EM464(100)rep2-5_E04 population464 locus2 266 266
EM464(100)rep2-8_H04 population464 locus2 266 266
SB146(100)-rep2-10_B08 population146 locus2 264 264
SB146(100)-rep2-11_C08 population146 locus2 264 264
SB146(100)-rep2-12_D08 population146 locus2 264 264
SB146(100)-rep2-13_E08 population146 locus2 264 264
SB146(100)-rep2-14_F08 population146 locus2 264 264
SB146(100)-rep2-15_G08 population146 locus2 264 264
SB146(100)-rep2-16_H08 population146 locus2 266 266
SB146(100)-rep2-17_A09 population146 locus2 266 266
SB146(100)-rep2-1_A07 population146 locus2 264 264
SB146(100)-rep2-20_D09 population146 locus2 0 0
SB146(100)-rep2-21_E09 population146 locus2 0 0
SB146(100)-rep2-23_G09 population146 locus2 266 266
SB146(100)-rep2-2_B07 population146 locus2 264 264
SB146(100)-rep2-3_C07 population146 locus2 266 266
SB146(100)-rep2-4_D07 population146 locus2 0 0
SB146(100)-rep2-5_E07 population146 locus2 260 264
SB146(100)-rep2-8_H07 population146 locus2 264 264
SB146(100)-rep2-9 population146 locus2 0 0
SB146(100)-rep2_25_G01 population146 locus2 266 266
SB146(100)-rep2_26_H01 population146 locus2 0 0
SB146(100)-rep2_28_B02 population146 locus2 264 264
SB146(100)-rep2_29_C02 population146 locus2 0 0
PB206-rep2-10_B11 population206 locus2 260 260
PB206-rep2-11_C11 population206 locus2 260 260
PB206-rep2-14_F11 population206 locus2 260 260
PB206-rep2-15_G11 population206 locus2 260 260
PB206-rep2-18_B12 population206 locus2 0 0
PB206-rep2-19_C12 population206 locus2 260 260
PB206-rep2-1_A10 population206 locus2 260 260
PB206-rep2-20_D12 population206 locus2 258 260
PB206-rep2-21_E12 population206 locus2 0 0
PB206-rep2-22_F12 population206 locus2 0 0
PB206-rep2-23_G12 population206 locus2 260 268
PB206-rep2-24_H12 population206 locus2 260 260
PB206-rep2-3_C10 population206 locus2 0 0
PB206-rep2-5_E10 population206 locus2 260 260
PB206-rep2-6_F10 population206 locus2 260 260
PB206-rep2-7_G10 population206 locus2 268 268
PB206-rep2-8_H10 population206 locus2 252 260
PB206-rep2_25_D02 population206 locus2 258 260
PB206-rep2_26_E02 population206 locus2 258 260
PB206-rep2_27_F02 population206 locus2 258 258
PB206-rep2_28_G02 population206 locus2 260 268
PB206-rep2_29_H02 population206 locus2 260 266
EM464(100)rep2-10_B05 population464 locus3 300 325
EM464(100)rep2-11_C05 population464 locus3 321 325
EM464(100)rep2-12_D05 population464 locus3 323 325
EM464(100)rep2-13_E05 population464 locus3 321 321
EM464(100)rep2-14_F05 population464 locus3 325 325
EM464(100)rep2-15_G05 population464 locus3 325 325
EM464(100)rep2-16_H05 population464 locus3 325 325
EM464(100)rep2-17_A06 population464 locus3 325 325
EM464(100)rep2-18_B06 population464 locus3 325 325
EM464(100)rep2-19_C06 population464 locus3 325 325
EM464(100)rep2-20_D06 population464 locus3 325 325
EM464(100)rep2-21_E06 population464 locus3 325 325
EM464(100)rep2-22_F06 population464 locus3 321 325
EM464(100)rep2-23_G06 population464 locus3 325 325
EM464(100)rep2-2_B04 population464 locus3 325 325
EM464(100)rep2-3_C04 population464 locus3 321 325
EM464(100)rep2-4_D04 population464 locus3 321 325
EM464(100)rep2-5_E04 population464 locus3 325 325
EM464(100)rep2-8_H04 population464 locus3 321 325
SB146(100)-rep2-10_B08 population146 locus3 300 321
SB146(100)-rep2-11_C08 population146 locus3 300 321
SB146(100)-rep2-12_D08 population146 locus3 300 321
SB146(100)-rep2-13_E08 population146 locus3 300 321
SB146(100)-rep2-14_F08 population146 locus3 321 321
SB146(100)-rep2-15_G08 population146 locus3 300 321
SB146(100)-rep2-16_H08 population146 locus3 325 325
SB146(100)-rep2-17_A09 population146 locus3 325 325
SB146(100)-rep2-1_A07 population146 locus3 300 321
SB146(100)-rep2-20_D09 population146 locus3 300 321
SB146(100)-rep2-21_E09 population146 locus3 300 300
SB146(100)-rep2-23_G09 population146 locus3 321 325
SB146(100)-rep2-2_B07 population146 locus3 321 321
SB146(100)-rep2-3_C07 population146 locus3 325 325
SB146(100)-rep2-4_D07 population146 locus3 300 300
SB146(100)-rep2-5_E07 population146 locus3 300 300
SB146(100)-rep2-8_H07 population146 locus3 321 321
SB146(100)-rep2-9 population146 locus3 321 325
SB146(100)-rep2_25_G01 population146 locus3 321 325
SB146(100)-rep2_26_H01 population146 locus3 300 321
SB146(100)-rep2_28_B02 population146 locus3 300 321
SB146(100)-rep2_29_C02 population146 locus3 300 321
PB206-rep2-10_B11 population206 locus3 319 319
PB206-rep2-11_C11 population206 locus3 319 319
PB206-rep2-14_F11 population206 locus3 319 319
PB206-rep2-15_G11 population206 locus3 319 328
PB206-rep2-18_B12 population206 locus3 317 328
PB206-rep2-19_C12 population206 locus3 319 319
PB206-rep2-1_A10 population206 locus3 319 328
PB206-rep2-20_D12 population206 locus3 317 319
PB206-rep2-21_E12 population206 locus3 328 331
PB206-rep2-22_F12 population206 locus3 319 328
PB206-rep2-23_G12 population206 locus3 319 331
PB206-rep2-24_H12 population206 locus3 319 328
PB206-rep2-3_C10 population206 locus3 328 328
PB206-rep2-5_E10 population206 locus3 319 328
PB206-rep2-6_F10 population206 locus3 319 328
PB206-rep2-7_G10 population206 locus3 328 331
PB206-rep2-8_H10 population206 locus3 311 319
PB206-rep2_25_D02 population206 locus3 317 319
PB206-rep2_26_E02 population206 locus3 317 319
PB206-rep2_27_F02 population206 locus3 317 328
PB206-rep2_28_G02 population206 locus3 319 331
PB206-rep2_29_H02 population206 locus3 319 325
EM464(100)rep2-10_B05 population464 locus4 365 377
EM464(100)rep2-11_C05 population464 locus4 377 377
EM464(100)rep2-12_D05 population464 locus4 377 377
EM464(100)rep2-13_E05 population464 locus4 365 365
EM464(100)rep2-14_F05 population464 locus4 377 377
EM464(100)rep2-15_G05 population464 locus4 377 377
EM464(100)rep2-16_H05 population464 locus4 377 377
EM464(100)rep2-17_A06 population464 locus4 377 377
EM464(100)rep2-18_B06 population464 locus4 377 377
EM464(100)rep2-19_C06 population464 locus4 377 377
EM464(100)rep2-20_D06 population464 locus4 377 377
EM464(100)rep2-21_E06 population464 locus4 377 377
EM464(100)rep2-22_F06 population464 locus4 365 377
EM464(100)rep2-23_G06 population464 locus4 377 377
EM464(100)rep2-2_B04 population464 locus4 365 377
EM464(100)rep2-3_C04 population464 locus4 365 377
EM464(100)rep2-4_D04 population464 locus4 365 377
EM464(100)rep2-5_E04 population464 locus4 377 377
EM464(100)rep2-8_H04 population464 locus4 365 377
SB146(100)-rep2-10_B08 population146 locus4 365 365
SB146(100)-rep2-11_C08 population146 locus4 365 365
SB146(100)-rep2-12_D08 population146 locus4 365 365
SB146(100)-rep2-13_E08 population146 locus4 365 365
SB146(100)-rep2-14_F08 population146 locus4 365 365
SB146(100)-rep2-15_G08 population146 locus4 365 365
SB146(100)-rep2-16_H08 population146 locus4 377 377
SB146(100)-rep2-17_A09 population146 locus4 365 377
SB146(100)-rep2-1_A07 population146 locus4 377 377
SB146(100)-rep2-20_D09 population146 locus4 365 365
SB146(100)-rep2-21_E09 population146 locus4 365 365
SB146(100)-rep2-23_G09 population146 locus4 365 365
SB146(100)-rep2-2_B07 population146 locus4 365 365
SB146(100)-rep2-3_C07 population146 locus4 377 377
SB146(100)-rep2-4_D07 population146 locus4 365 377
SB146(100)-rep2-5_E07 population146 locus4 365 365
SB146(100)-rep2-8_H07 population146 locus4 353 365
SB146(100)-rep2-9 population146 locus4 0 0
SB146(100)-rep2_25_G01 population146 locus4 365 377
SB146(100)-rep2_26_H01 population146 locus4 0 0
SB146(100)-rep2_28_B02 population146 locus4 365 365
SB146(100)-rep2_29_C02 population146 locus4 0 0
PB206-rep2-10_B11 population206 locus4 377 392
PB206-rep2-11_C11 population206 locus4 377 392
PB206-rep2-14_F11 population206 locus4 392 392
PB206-rep2-15_G11 population206 locus4 376 377
PB206-rep2-18_B12 population206 locus4 377 377
PB206-rep2-19_C12 population206 locus4 377 377
PB206-rep2-1_A10 population206 locus4 376 392
PB206-rep2-20_D12 population206 locus4 376 392
PB206-rep2-21_E12 population206 locus4 377 392
PB206-rep2-22_F12 population206 locus4 377 392
PB206-rep2-23_G12 population206 locus4 392 392
PB206-rep2-24_H12 population206 locus4 392 392
PB206-rep2-3_C10 population206 locus4 392 392
PB206-rep2-5_E10 population206 locus4 392 392
PB206-rep2-6_F10 population206 locus4 392 392
PB206-rep2-7_G10 population206 locus4 392 392
PB206-rep2-8_H10 population206 locus4 377 377
PB206-rep2_25_D02 population206 locus4 392 392
PB206-rep2_26_E02 population206 locus4 376 376
PB206-rep2_27_F02 population206 locus4 392 392
PB206-rep2_28_G02 population206 locus4 377 377
PB206-rep2_29_H02 population206 locus4 377 377
EM464(100)rep2-10_B05 population464 locus5 201 201
EM464(100)rep2-11_C05 population464 locus5 201 201
EM464(100)rep2-12_D05 population464 locus5 201 201
EM464(100)rep2-13_E05 population464 locus5 203 203
EM464(100)rep2-14_F05 population464 locus5 201 201
EM464(100)rep2-15_G05 population464 locus5 201 201
EM464(100)rep2-16_H05 population464 locus5 201 201
EM464(100)rep2-17_A06 population464 locus5 183 183
EM464(100)rep2-18_B06 population464 locus5 201 201
EM464(100)rep2-19_C06 population464 locus5 201 201
EM464(100)rep2-20_D06 population464 locus5 201 201
EM464(100)rep2-21_E06 population464 locus5 201 201
EM464(100)rep2-22_F06 population464 locus5 201 201
EM464(100)rep2-23_G06 population464 locus5 201 201
EM464(100)rep2-2_B04 population464 locus5 201 201
EM464(100)rep2-3_C04 population464 locus5 201 201
EM464(100)rep2-4_D04 population464 locus5 0 0
EM464(100)rep2-5_E04 population464 locus5 201 201
EM464(100)rep2-8_H04 population464 locus5 201 201
SB146(100)-rep2-10_B08 population146 locus5 203 203
SB146(100)-rep2-11_C08 population146 locus5 201 201
SB146(100)-rep2-12_D08 population146 locus5 203 203
SB146(100)-rep2-13_E08 population146 locus5 203 203
SB146(100)-rep2-14_F08 population146 locus5 203 203
SB146(100)-rep2-15_G08 population146 locus5 201 203
SB146(100)-rep2-16_H08 population146 locus5 201 201
SB146(100)-rep2-17_A09 population146 locus5 201 201
SB146(100)-rep2-1_A07 population146 locus5 0 0
SB146(100)-rep2-20_D09 population146 locus5 0 0
SB146(100)-rep2-21_E09 population146 locus5 203 203
SB146(100)-rep2-23_G09 population146 locus5 201 201
SB146(100)-rep2-2_B07 population146 locus5 203 203
SB146(100)-rep2-3_C07 population146 locus5 201 201
SB146(100)-rep2-4_D07 population146 locus5 0 0
SB146(100)-rep2-5_E07 population146 locus5 201 203
SB146(100)-rep2-8_H07 population146 locus5 201 203
SB146(100)-rep2-9 population146 locus5 201 201
SB146(100)-rep2_25_G01 population146 locus5 0 0
SB146(100)-rep2_26_H01 population146 locus5 201 203
SB146(100)-rep2_28_B02 population146 locus5 0 0
SB146(100)-rep2_29_C02 population146 locus5 203 203
PB206-rep2-10_B11 population206 locus5 197 197
PB206-rep2-11_C11 population206 locus5 196 196
PB206-rep2-14_F11 population206 locus5 197 197
PB206-rep2-15_G11 population206 locus5 196 203
PB206-rep2-18_B12 population206 locus5 197 197
PB206-rep2-19_C12 population206 locus5 197 197
PB206-rep2-1_A10 population206 locus5 203 203
PB206-rep2-20_D12 population206 locus5 197 197
PB206-rep2-21_E12 population206 locus5 196 196
PB206-rep2-22_F12 population206 locus5 197 197
PB206-rep2-23_G12 population206 locus5 196 203
PB206-rep2-24_H12 population206 locus5 196 203
PB206-rep2-3_C10 population206 locus5 196 203
PB206-rep2-5_E10 population206 locus5 196 203
PB206-rep2-6_F10 population206 locus5 197 197
PB206-rep2-7_G10 population206 locus5 196 196
PB206-rep2-8_H10 population206 locus5 197 197
PB206-rep2_25_D02 population206 locus5 0 0
PB206-rep2_26_E02 population206 locus5 196 196
PB206-rep2_27_F02 population206 locus5 196 196
PB206-rep2_28_G02 population206 locus5 197 197
PB206-rep2_29_H02 population206 locus5 197 197
EM464(100)rep2-10_B05 population464 locus6 250 253
EM464(100)rep2-11_C05 population464 locus6 253 259
EM464(100)rep2-12_D05 population464 locus6 253 253
EM464(100)rep2-13_E05 population464 locus6 259 259
EM464(100)rep2-14_F05 population464 locus6 253 253
EM464(100)rep2-15_G05 population464 locus6 253 253
EM464(100)rep2-16_H05 population464 locus6 253 253
EM464(100)rep2-17_A06 population464 locus6 253 253
EM464(100)rep2-18_B06 population464 locus6 253 253
EM464(100)rep2-19_C06 population464 locus6 253 253
EM464(100)rep2-20_D06 population464 locus6 253 253
EM464(100)rep2-21_E06 population464 locus6 253 253
EM464(100)rep2-22_F06 population464 locus6 253 259
EM464(100)rep2-23_G06 population464 locus6 253 253
EM464(100)rep2-2_B04 population464 locus6 253 253
EM464(100)rep2-3_C04 population464 locus6 253 259
EM464(100)rep2-4_D04 population464 locus6 253 259
EM464(100)rep2-5_E04 population464 locus6 253 253
EM464(100)rep2-8_H04 population464 locus6 253 259
SB146(100)-rep2-10_B08 population146 locus6 250 259
SB146(100)-rep2-11_C08 population146 locus6 250 259
SB146(100)-rep2-12_D08 population146 locus6 250 259
SB146(100)-rep2-13_E08 population146 locus6 259 259
SB146(100)-rep2-14_F08 population146 locus6 259 259
SB146(100)-rep2-15_G08 population146 locus6 250 259
SB146(100)-rep2-16_H08 population146 locus6 253 253
SB146(100)-rep2-17_A09 population146 locus6 253 253
SB146(100)-rep2-1_A07 population146 locus6 250 259
SB146(100)-rep2-20_D09 population146 locus6 259 259
SB146(100)-rep2-21_E09 population146 locus6 250 250
SB146(100)-rep2-23_G09 population146 locus6 253 259
SB146(100)-rep2-2_B07 population146 locus6 259 259
SB146(100)-rep2-3_C07 population146 locus6 253 253
SB146(100)-rep2-4_D07 population146 locus6 250 250
SB146(100)-rep2-5_E07 population146 locus6 250 250
SB146(100)-rep2-8_H07 population146 locus6 259 259
SB146(100)-rep2-9 population146 locus6 253 259
SB146(100)-rep2_25_G01 population146 locus6 253 259
SB146(100)-rep2_26_H01 population146 locus6 250 259
SB146(100)-rep2_28_B02 population146 locus6 250 259
SB146(100)-rep2_29_C02 population146 locus6 250 259
PB206-rep2-10_B11 population206 locus6 253 253
PB206-rep2-11_C11 population206 locus6 253 253
PB206-rep2-14_F11 population206 locus6 253 253
PB206-rep2-15_G11 population206 locus6 259 259
PB206-rep2-18_B12 population206 locus6 259 259
PB206-rep2-19_C12 population206 locus6 0 0
PB206-rep2-1_A10 population206 locus6 259 259
PB206-rep2-20_D12 population206 locus6 253 259
PB206-rep2-21_E12 population206 locus6 259 259
PB206-rep2-22_F12 population206 locus6 259 259
PB206-rep2-23_G12 population206 locus6 259 259
PB206-rep2-24_H12 population206 locus6 259 259
PB206-rep2-3_C10 population206 locus6 259 259
PB206-rep2-5_E10 population206 locus6 259 259
PB206-rep2-6_F10 population206 locus6 259 259
PB206-rep2-7_G10 population206 locus6 259 259
PB206-rep2-8_H10 population206 locus6 253 259
PB206-rep2_25_D02 population206 locus6 0 0
PB206-rep2_26_E02 population206 locus6 253 253
PB206-rep2_27_F02 population206 locus6 253 259
PB206-rep2_28_G02 population206 locus6 253 259
PB206-rep2_29_H02 population206 locus6 253 259
EM464(100)rep2-10_B05 population464 locus7 307 307
EM464(100)rep2-11_C05 population464 locus7 305 307
EM464(100)rep2-12_D05 population464 locus7 307 307
EM464(100)rep2-13_E05 population464 locus7 309 309
EM464(100)rep2-14_F05 population464 locus7 307 307
EM464(100)rep2-15_G05 population464 locus7 307 307
EM464(100)rep2-16_H05 population464 locus7 307 307
EM464(100)rep2-17_A06 population464 locus7 307 307
EM464(100)rep2-18_B06 population464 locus7 307 307
EM464(100)rep2-19_C06 population464 locus7 307 307
EM464(100)rep2-20_D06 population464 locus7 307 307
EM464(100)rep2-21_E06 population464 locus7 307 307
EM464(100)rep2-22_F06 population464 locus7 305 307
EM464(100)rep2-23_G06 population464 locus7 307 307
EM464(100)rep2-2_B04 population464 locus7 307 307
EM464(100)rep2-3_C04 population464 locus7 305 307
EM464(100)rep2-4_D04 population464 locus7 305 307
EM464(100)rep2-5_E04 population464 locus7 307 307
EM464(100)rep2-8_H04 population464 locus7 305 307
SB146(100)-rep2-10_B08 population146 locus7 305 309
SB146(100)-rep2-11_C08 population146 locus7 309 309
SB146(100)-rep2-12_D08 population146 locus7 309 309
SB146(100)-rep2-13_E08 population146 locus7 305 309
SB146(100)-rep2-14_F08 population146 locus7 305 309
SB146(100)-rep2-15_G08 population146 locus7 305 309
SB146(100)-rep2-16_H08 population146 locus7 307 307
SB146(100)-rep2-17_A09 population146 locus7 307 307
SB146(100)-rep2-1_A07 population146 locus7 305 305
SB146(100)-rep2-20_D09 population146 locus7 307 309
SB146(100)-rep2-21_E09 population146 locus7 305 309
SB146(100)-rep2-23_G09 population146 locus7 307 309
SB146(100)-rep2-2_B07 population146 locus7 309 309
SB146(100)-rep2-3_C07 population146 locus7 307 307
SB146(100)-rep2-4_D07 population146 locus7 309 309
SB146(100)-rep2-5_E07 population146 locus7 309 309
SB146(100)-rep2-8_H07 population146 locus7 307 309
SB146(100)-rep2-9 population146 locus7 307 309
SB146(100)-rep2_25_G01 population146 locus7 305 309
SB146(100)-rep2_26_H01 population146 locus7 309 309
SB146(100)-rep2_28_B02 population146 locus7 305 309
SB146(100)-rep2_29_C02 population146 locus7 309 309
PB206-rep2-10_B11 population206 locus7 307 309
PB206-rep2-11_C11 population206 locus7 307 311
PB206-rep2-14_F11 population206 locus7 307 309
PB206-rep2-15_G11 population206 locus7 307 309
PB206-rep2-18_B12 population206 locus7 307 316
PB206-rep2-19_C12 population206 locus7 311 311
PB206-rep2-1_A10 population206 locus7 0 0
PB206-rep2-20_D12 population206 locus7 309 311
PB206-rep2-21_E12 population206 locus7 307 309
PB206-rep2-22_F12 population206 locus7 307 309
PB206-rep2-23_G12 population206 locus7 307 311
PB206-rep2-24_H12 population206 locus7 307 311
PB206-rep2-3_C10 population206 locus7 309 311
PB206-rep2-5_E10 population206 locus7 307 316
PB206-rep2-6_F10 population206 locus7 307 316
PB206-rep2-7_G10 population206 locus7 307 311
PB206-rep2-8_H10 population206 locus7 307 311
PB206-rep2_25_D02 population206 locus7 309 311
PB206-rep2_26_E02 population206 locus7 307 309
PB206-rep2_27_F02 population206 locus7 311 316
PB206-rep2_28_G02 population206 locus7 0 0
PB206-rep2_29_H02 population206 locus7 307 311
EM464(100)rep2-10_B05 population464 locus8 219 219
EM464(100)rep2-11_C05 population464 locus8 217 219
EM464(100)rep2-12_D05 population464 locus8 217 217
EM464(100)rep2-13_E05 population464 locus8 217 219
EM464(100)rep2-14_F05 population464 locus8 217 217
EM464(100)rep2-15_G05 population464 locus8 217 217
EM464(100)rep2-16_H05 population464 locus8 217 219
EM464(100)rep2-17_A06 population464 locus8 217 217
EM464(100)rep2-18_B06 population464 locus8 217 217
EM464(100)rep2-19_C06 population464 locus8 217 219
EM464(100)rep2-20_D06 population464 locus8 217 217
EM464(100)rep2-21_E06 population464 locus8 217 219
EM464(100)rep2-22_F06 population464 locus8 217 219
EM464(100)rep2-23_G06 population464 locus8 217 217
EM464(100)rep2-2_B04 population464 locus8 217 217
EM464(100)rep2-3_C04 population464 locus8 217 219
EM464(100)rep2-4_D04 population464 locus8 217 219
EM464(100)rep2-5_E04 population464 locus8 217 219
EM464(100)rep2-8_H04 population464 locus8 217 219
SB146(100)-rep2-10_B08 population146 locus8 217 219
SB146(100)-rep2-11_C08 population146 locus8 219 219
SB146(100)-rep2-12_D08 population146 locus8 219 219
SB146(100)-rep2-13_E08 population146 locus8 217 219
SB146(100)-rep2-14_F08 population146 locus8 217 219
SB146(100)-rep2-15_G08 population146 locus8 217 219
SB146(100)-rep2-16_H08 population146 locus8 217 219
SB146(100)-rep2-17_A09 population146 locus8 217 219
SB146(100)-rep2-1_A07 population146 locus8 217 219
SB146(100)-rep2-20_D09 population146 locus8 217 217
SB146(100)-rep2-21_E09 population146 locus8 219 219
SB146(100)-rep2-23_G09 population146 locus8 219 219
SB146(100)-rep2-2_B07 population146 locus8 219 219
SB146(100)-rep2-3_C07 population146 locus8 217 217
SB146(100)-rep2-4_D07 population146 locus8 217 219
SB146(100)-rep2-5_E07 population146 locus8 219 219
SB146(100)-rep2-8_H07 population146 locus8 219 219
SB146(100)-rep2-9 population146 locus8 217 219
SB146(100)-rep2_25_G01 population146 locus8 217 219
SB146(100)-rep2_26_H01 population146 locus8 217 219
SB146(100)-rep2_28_B02 population146 locus8 219 219
SB146(100)-rep2_29_C02 population146 locus8 219 219
PB206-rep2-10_B11 population206 locus8 215 217
PB206-rep2-11_C11 population206 locus8 215 215
PB206-rep2-14_F11 population206 locus8 215 215
PB206-rep2-15_G11 population206 locus8 215 215
PB206-rep2-18_B12 population206 locus8 215 221
PB206-rep2-19_C12 population206 locus8 215 221
PB206-rep2-1_A10 population206 locus8 217 217
PB206-rep2-20_D12 population206 locus8 215 215
PB206-rep2-21_E12 population206 locus8 215 215
PB206-rep2-22_F12 population206 locus8 215 217
PB206-rep2-23_G12 population206 locus8 0 0
PB206-rep2-24_H12 population206 locus8 215 215
PB206-rep2-3_C10 population206 locus8 215 215
PB206-rep2-5_E10 population206 locus8 217 221
PB206-rep2-6_F10 population206 locus8 221 221
PB206-rep2-7_G10 population206 locus8 215 217
PB206-rep2-8_H10 population206 locus8 217 221
PB206-rep2_25_D02 population206 locus8 221 221
PB206-rep2_26_E02 population206 locus8 215 215
PB206-rep2_27_F02 population206 locus8 215 215
PB206-rep2_28_G02 population206 locus8 215 217
PB206-rep2_29_H02 population206 locus8 215 221
